# Supplementary material for: Forward Genetics Approach Reveals Host Genotype-Dependent Importance of Accessory Chromosomes in the Fungal Wheat Pathogen Zymoseptoria tritici
Source: mBio. 2017 Nov 28;8(6):e01919-17. doi: 10.1128/mBio.01919-17 (PMC5705923; doi:10.1128/mBio.01919-17)
Supplement: TABLE S1 [file mbo006173611st1.xlsx]

## Sheet: Tabelle1
Strain	Total Reads	Reads after Filtering	Mean coverage [x]	Accession Number
Zt244	4224871	3748997	21.4916	SAMN06309783
Zt248	4041851	3497742	20.1592	SAMN06309784
Zt251	4300797	3662454	20.809	SAMN06309785
Zt260	4252324	3818699	22.1496	SAMN06309786
Zt262	4347734	3865911	21.9973	SAMN06309787
Zt266	4259435	3721344	21.6112	SAMN06309788
Zt267	4214748	3776274	20.071	SAMN06309789
Zt269	3703936	3227795	18.5626	SAMN06309790
Zt270	4364251	3960019	21.1238	SAMN06309791
Zt271	4236697	3672781	21.9821	SAMN06309792
Zt272	3719460	3192868	17.3044	SAMN06309793
Zt278	3896342	3376993	19.3998	SAMN06309794
Zt279	4210521	3660020	21.1039	SAMN06309795
Zt290	3591522	3168244	14.1571	SAMN06309796
Zt291	3696571	3172282	17.736	SAMN06309797
Zt295	4353032	3834890	21.6479	SAMN06309798
Zt299	3934594	3411708	18.8607	SAMN06309799
