# Supplementary material for: Forward Genetics Approach Reveals Host Genotype-Dependent Importance of Accessory Chromosomes in the Fungal Wheat Pathogen Zymoseptoria tritici
Source: mBio. 2017 Nov 28;8(6):e01919-17. doi: 10.1128/mBio.01919-17 (PMC5705923; doi:10.1128/mBio.01919-17)
Supplement: TABLE S2 [file mbo006173611st2.xlsx]

## Sheet: Tabelle1
Strain	Chromsome	Location	Type	Gene ID	JGI Annotations	synonymous/non-synonymous
ZT299	1	16428888	INDEL	-	-	-
ZT299	1	2031891	SNP	ZT09_chr_1_00670	KOG0613Projectin/twitchin and related proteins EC:3.2.1.3 glucan 1,4-alpha-glucosidase	synonymous
ZT271	1	4406450-4406473	INDEL	ZT09_chr_1_01551	-	non-synonymous
ZT295	2	1137727	SNP	-	-	-
ZT271	2	1137727	SNP	-	-	-
ZT299	2	2330744-2330765	INDEL	-	-	-
ZT269	2	3557546	SNP	-	-	-
ZT260	3	802749	SNP	-	-	-
ZT267	3	802749-802769	INDEL	-	-	-
ZT298	3	806629-806650	INDEL	-	-	-
ZT291	3	3145507	SNP	ZT09_chr3_01019	-	synonymous
ZT299	4	507011-507018	INDEL	-	-	-
ZT295	4	2777053	SNP	ZT09_chr_4_00867	-	non-synonymous
ZT279	5	690223-690227	INDEL	-	-	-
ZT290	5	1814365	SNP	-	-	-
ZT299	6	976297-976315	INDEL	-	-	-
ZT271	6	1540375-1540376	INDEL	-	-	-
Zt271	6	1809783-1809800	INdel	-	-	-
ZT260	7	6824-6842	INDEL	-	-	-
ZT295	7	6824-6842	INDEL	-	-	-
ZT299	7	6824-6842	INDEL	-	-	-
ZT262	7	6824-6842	INDEL	-	-	-
ZT248	7	1994590	SNP	ZT09_chr_7_00625	-	non-synonymous
ZT260	7	2363295-2363312	INDEL	-	-	-
ZT248	7	2363295-2363312	INDEL	-	-	-
ZT271	7	2644548	SNP	-	-	-
ZT262	7	2644548	SNP	-	-	-
ZT279	7	2644548	SNP	-	-	-
ZT267	7	2644548	SNP	-	-	-
ZT295	8	640944	SNP	ZT09_chr_8_00166	-	non-synonymous
ZT295	9	981986	SNP	ZT09_chr_9_00294	-	non-synonymous
ZT262	9	2142382	SNP	-	-	-
ZT272	10	652713-652714	INDEL	ZT09_chr_10_00231	KOG1286Amino acid transporters PF00324Amino acid permease IPR004840Amoino_acid_permease_CS IPR004841AA-permease/SLC12A_dom IPR002293AA/rel_permease1	non-synonymous
ZT291	10	1102099	SNP	ZT09_chr_10_00409	-	non-synonymous
ZT269	11	1189476-1189497	INDEL	-	-	-
ZT260	12	415459	SNP	-	-	-
ZT295	12	415459	SNP	-	-	-
ZT270	12	415459	SNP	-	-	-
ZT299	12	415459	SNP	-	-	-
ZT262	12	415459	SNP	-	-	-
ZT298	12	415459	SNP	-	-	-
Zt267	12	415459	SNP	-	-	-
Zt267	14	562037	SNP	-	-	-
ZT262	14	764806	SNP	-	-	-
