# Supplementary material for: Forward Genetics Approach Reveals Host Genotype-Dependent Importance of Accessory Chromosomes in the Fungal Wheat Pathogen Zymoseptoria tritici
Source: mBio. 2017 Nov 28;8(6):e01919-17. doi: 10.1128/mBio.01919-17 (PMC5705923; doi:10.1128/mBio.01919-17)
Supplement: TABLE S3 [file mbo006173611st3.xlsx]

## Sheet: Tabelle1
Pimer Number	Full Primer Name	Sequence
289	ES289_Chr14_51613_R	CTTGGCGTGCTGGTGATA
290	ES290_Chr14_51613_F	AGCGGCAATGAAGAAAGA
293	ES293_Chr14_88520_R	ACACAAGAGCCAGCAACA
294	ES294_Chr14_88520_F	AAGCTCTGCAAAAAGGGAA
2000	oES2000_Chr14_Fwd	AAGTGGAAGCGCCCATAATC
2001	oES2001_Chr14_Rev	GACCTCACTTCGCCACATAG
2084	oES2084_Tel14L_150_F	TCGACCGAGGGTCAGAGATT
2085	oES2085_Tel14L_150_R	GTGCGAACCGACATCCACTA
2086	oES2086_Tel14R_900_F	CTCCGCTTTGCTTTCCGTAG
2087	oES2087_Tel14R_900_R	GTCCGCAAGTGACAAATCCA
1255	ES1255_ZtCen15F2	TAAGCGCGGTCTAGTTGGAT
1256	ES1256_ZtCen15R2	TTTCGCACCGATAGAAGGTT
1998	oES1998_Chr15_Fwd	TTCGAATGCCGGTCATACAC
1999	oES1999_Chr15_Rev	GCAAACCACGAAGCTTTCTC
2088	oES2088_Tel15L_250_F	AGACGAAGGCACCACCAGAT
2089	oES2089_Tel15L_250_R	GTGCATCCTCATCCCCCTTA
2090	oES2090_Tel15R_800_F	CTACCGCTCGGTTCCAAAAG
2091	oES2091_Tel15R_800_R	TTGGGAAACTGTCCTGACCA
1009	oES1009	CACATCGCCAAAGGCAAGAC
1010	oES1010	AGCCGCTTTCAATGGCTCAC
1996	oES1996_Chr16_Fwd	TGCACTAACGCCTCAACTAC
1997	oES1997_Chr16_Rev	TGGCTCTTTGCACTCAAGAC
2092	oES2092_Tel16L_350_F	TCGGAAACACCGGTCTAAGC
2093	oES2093_Tel16L_350_R	ATAGAGGCGGTCGACGAGAA
2094	oES2094_Tel16R_700_F	CCAGATTTGGGAATGGGTGT
2095	oES2095_Tel16R_700_R	GCTGACGAACTGCTCGAAGA
1263	ES1263_ZtCen17F2	AGACAGCCCTACATGCTCGT
1264	ES1264_ZtCen17R2	ACTGCCAGTTCCGTGAAGTC
1994	oES1994_Chr17_Fwd	CACGAGCGACAAGGACTATC
1995	oES1995_Chr17_Rev	AGTGCCCGAGTTTCAACATC
2096	oES2096_Tel17L_450_F	GGCTTCTGCCATCAGAGCTT
2097	oES2097_Tel17L_450_R	CAACTTCCTCCGCTTTGCTC
2098	oES2098_Tel17R_600_F	AGGTGGTGGATTCGGGATTA
2099	oES2099_Tel17R_600_R	CTGCATGCTCTCGATTACGC
311	ES311_Chr18_51763_intron_R	TGTATCGCTTGTCCTGGT
312	ES312_Chr18_51763_intron_F	TGGAAGCTGGCGATCGAA
1267	ES1267_ZtCen18F2	GGGTGCGGATTGACAGTTAT
1268	ES1268_ZtCen18R2	TGTCTAATCCAGACGCAACG
1992	oES1992_Chr18_Fwd	CCTTCATGCCGGTGCTTTAC
1993	oES1993_Chr18_Rev	GATGCCATCGGTCCATAGTG
2100	oES2100_Tel18L_550_F	GTTTTCTCCCTGCACCTTGC
2101	oES2101_Tel18L_550_R	TATGGCACCTCCGAACAATG
2102	oES2102_Tel18R_500_F	GAGAATGTGGTCGCGGAGAT
2103	oES2103_Tel18R_500_R	GAGCCCTTCACCAACACACA
1271	ES1271_ZtCen19F2	GCATAGACCTTTGCCTCCAG
1272	ES1272_ZtCen19R2	TTAAGTTGCGGGTGTGACAG
2003	oES2003_Chr19_Rev	ACGAGCTTCTGTTTCCACTG
2004	oES2004_UF_REV	CTCTTCTGTCGACTAGGCTCGTGAAAGGAGTGTGAGATGC
2104	oES2104_Tel19L_650_F	CAAGACGGCTCCCTTTCATC
2105	oES2105_Tel19L_650_R	AGGAGGAACCATCGAAGCAG
2106	oES2106_Tel19R_400_F	ACATCCTCCACTCGGCTTGT
2107	oES2107_Tel19R_400_R	AGCTACGACGCCATCACCTT
1275	ES1275_ZtCen20F2	AGTTGTTCACGCAGCACTTG
1276	ES1276_ZtCen20R2	ATGCGGTAAACACGGAGAAC
1988	oES1988_Chr20_Fwd	ATGCGAATTGGAGCAGCTAC
1989	oES1989_Chr20_Rev	ATCGACGGTGTGCATCTTAC
2108	oES2108_Tel20L_750_F	CGGTTCAGATCAGGTGCAAA
2109	oES2109_Tel20L_750_R	CGTGGAAGAGCATCGACAAG
2110	oES2110_Tel20R_300_F	GGCACCAACTGCACATGATT
2111	oES2111_Tel20R_300_R	ACATGCGAGCTGGATCTGAA
1279	ES1279_ZtCen21F2	CTGCTCTGCTGCTTGTTCTG
1280	ES1280_ZtCen21R2	CCAACTTGGAGGATCTGGAA
1896	oES1896_i1	TAGAAGCCGGTGAGTTAGGG
1897	oES1897_i2	GCCAGTTCGATGCTAGTTCC
2112	oES2112_Tel21L_850_F	GTCCAGCCATCGATTTTCGT
2113	oES2113_Tel21L_850_R	GTCGGGATATGTGCGAGTGA
2114	oES2114_Tel21R_200_F	TTGCAGCTCTTGGAGCGATA
2115	oES2115_Tel21R_200_R	CCCAGTCGTAATGGGAAGGA
879	oES879	CCGAGAAGGACCCAGCAAAC
880	oES880	TGACGGGAATGTCGGAGGTG
