# Supplementary material for: Forward Genetics Approach Reveals Host Genotype-Dependent Importance of Accessory Chromosomes in the Fungal Wheat Pathogen Zymoseptoria tritici
Source: mBio. 2017 Nov 28;8(6):e01919-17. doi: 10.1128/mBio.01919-17 (PMC5705923; doi:10.1128/mBio.01919-17)
Supplement: TABLE S4 [file mbo006173611st4.xlsx]

## Sheet: Tabelle1
Experiment	Chromosomal status	Strain	Cultivar	Switch to necrosis (dpi)	leafArea	necrosisArea	PLACL	pycnidiaCount	meanPycnidiaArea	pycnidiaPerCm2Leaf	pycnidiaPerCm2Lesion	pycnidiaGreyValue
A	dChr14	Zt260	Titlis	7	128.36	125.296	97.6129	39	0.0159884	30.3834	31.1264	161.172
A	dChr14	Zt260	Titlis	9	204.585	201.699	98.5891	284	0.0160983	138.817	140.804	140.409
A	dChr14	Zt260	Titlis	9	212.015	208.369	98.2805	300	0.0160285	141.5	143.975	146.068
A	dChr14	Zt295	Titlis	10	327.633	322.32	98.3783	469	0.0160153	143.148	145.508	151.054
A	dChr14	Zt295	Titlis	10	385.187	380.228	98.7125	563	0.0159537	146.163	148.069	132.497
A	dChr14	Zt260	Titlis	10	305.801	301.916	98.7295	462	0.0167091	151.078	153.023	131.848
A	dChr14	Zt260	Titlis	11	291.163	287.389	98.7037	461	0.0156431	158.33	160.41	132.092
A	dChr14	Zt260	Titlis	11	220.605	217.227	98.4687	355	0.0170733	160.921	163.423	148.575
A	dChr14	Zt295	Titlis	10	215.173	211.172	98.1407	357	0.0166719	165.913	169.057	141.022
A	dChr14	Zt260	Titlis	11	195.046	191.732	98.3006	334	0.0161392	171.241	174.202	146.839
A	dChr14	Zt260	Titlis	10	216.923	213.688	98.5085	397	0.0158473	183.014	185.785	134.492
A	dChr14	Zt260	Titlis	9	148.462	146.067	98.3866	276	0.0160463	185.906	188.955	147.021
A	dChr14	Zt260	Titlis	11	218.386	215.319	98.5955	406	0.0170065	185.909	188.557	132.55
A	dChr14	Zt295	Titlis	10	292.95	288.705	98.5507	561	0.0162346	191.5	194.316	137.342
A	dChr14	Zt295	Titlis	8	192.712	189.792	98.4852	402	0.0160741	208.602	211.81	133.185
A	dChr14	Zt295	Titlis	10	358.764	353.31	98.48	811	0.0158736	226.054	229.543	131.897
A	dChr14	Zt295	Titlis	9	309.05	304.313	98.4672	702	0.016716	227.148	230.684	142.776
A	dChr14	Zt295	Titlis	10	233.318	229.554	98.3865	542	0.0156599	232.301	236.111	124.659
A	dChr14	Zt260	Titlis	11	215.581	212.461	98.5526	564	0.0165226	261.618	265.46	133.403
A	dChr14	Zt295	Titlis	10	305.416	300.81	98.4918	836	0.0159142	273.725	277.916	126.87
A	dChr14	Zt295	Titlis	11	269.851	266.234	98.6597	752	0.0171821	278.672	282.458	127.761
A	dChr14	Zt295	Titlis	10	166.817	163.596	98.0688	487	0.0158091	291.936	297.685	137.829
A	dChr14	Zt260	Titlis	10	220.746	216.992	98.2995	653	0.0156825	295.816	300.933	129.245
A	dChr14	Zt295	Titlis	9	327.189	322.845	98.6723	991	0.0143888	302.883	306.958	119.094
A	dChr14	Zt260	Runal	10	211.082	207.809	98.4499	117	0.0164701	55.4288	56.3016	158.473
A	dChr14	Zt295	Runal	10	388.096	382.316	98.5109	262	0.0148448	67.5091	68.5296	150.504
A	dChr14	Zt260	Runal	10	254.17	250.117	98.4052	201	0.0174005	79.0809	80.3625	154.119
A	dChr14	Zt260	Runal	11	314.959	310.753	98.6646	266	0.017302	84.4554	85.5985	142.459
A	dChr14	Zt295	Runal	8	175.953	172.402	97.982	157	0.01516	89.2285	91.0662	148.717
A	dChr14	Zt295	Runal	9	395.313	389.416	98.5083	369	0.01524	93.3438	94.7572	143.598
A	dChr14	Zt260	Runal	10	399.893	394.113	98.5545	424	0.0157549	106.028	107.583	140.768
A	dChr14	Zt260	Runal	10	441.726	435.492	98.5889	473	0.0157825	107.08	108.613	139.945
A	dChr14	Zt295	Runal	9	257.92	253.816	98.4088	280	0.0175967	108.561	110.316	136.814
A	dChr14	Zt260	Runal	10	278.628	273.974	98.3296	310	0.0173093	111.259	113.15	154.295
A	dChr14	Zt295	Runal	9	408.056	401.924	98.4972	466	0.0151412	114.2	115.942	150.922
A	dChr14	Zt260	Runal	9	319.69	315.239	98.6077	408	0.0151536	127.624	129.426	135.823
A	dChr14	Zt295	Runal	8	435.689	429.556	98.5922	592	0.015927	135.877	137.817	137.343
A	dChr14	Zt295	Runal	9	242.25	238.126	98.2976	357	0.0159164	147.368	149.921	150.145
A	dChr14	Zt260	Runal	10	338.104	333.044	98.5034	514	0.015647	152.024	154.334	141.629
A	dChr14	Zt260	Runal	9	303.357	298.949	98.5467	467	0.0159326	153.944	156.214	143.816
A	dChr14	Zt295	Runal	9	375.179	369.611	98.5158	619	0.0157302	164.988	167.473	140.586
A	dChr14	Zt260	Runal	9	394.628	388.933	98.557	669	0.0163411	169.527	172.009	133.422
A	dChr14	Zt295	Runal	10	257.203	253.07	98.3932	459	0.0152464	178.458	181.373	136.978
A	dChr14	Zt295	Runal	10	212.203	208.414	98.2144	407	0.0164394	191.797	195.284	139.933
A	dChr14	Zt295	Runal	10	213.769	210.527	98.4834	423	0.0166677	197.877	200.924	142.604
A	dChr14	Zt260	Runal	10	389.163	383.207	98.4696	888	0.0169634	228.182	231.729	144.613
A	dChr14	Zt295	Runal	8	367.86	362.161	98.4507	853	0.0165504	231.881	235.53	135.241
A	dChr14	Zt260	Runal	10	301.398	297.235	98.6187	730	0.0163273	242.205	245.597	143.714
A	dChr14	Zt295	Obelisk	8	349.837	344.595	98.5016	141	0.0149356	40.3045	40.9176	168.446
A	dChr14	Zt260	Obelisk	9	312.143	307.552	98.5292	154	0.0169773	49.3363	50.0728	153.381
A	dChr14	Zt260	Obelisk	9	319.732	314.603	98.3959	158	0.0161908	49.4164	50.222	156.92
A	dChr14	Zt295	Obelisk	9	393.984	388.311	98.5602	199	0.0168089	50.5097	51.2476	152.287
A	dChr14	Zt295	Obelisk	9	187.643	183.74	97.9204	108	0.0166539	57.5562	58.7786	149.864
A	dChr14	Zt295	Obelisk	9	248.631	244.795	98.4573	165	0.0166832	66.3634	67.4032	151.628
A	dChr14	Zt260	Obelisk	10	373.539	368.426	98.6313	290	0.0168311	77.6359	78.7133	145.979
A	dChr14	Zt295	Obelisk	8	368.281	362.647	98.47	321	0.0158829	87.1616	88.5159	156.12
A	dChr14	Zt260	Obelisk	8	283.328	278.909	98.4402	250	0.0182287	88.2369	89.635	151.728
A	dChr14	Zt295	Obelisk	8	346.915	341.055	98.3108	337	0.016338	97.142	98.8111	142.052
A	dChr14	Zt295	Obelisk	9	387.804	382.424	98.6126	425	0.016462	109.591	111.133	137.856
A	dChr14	Zt260	Obelisk	9	346.743	341.749	98.5598	382	0.0167787	110.168	111.778	141.076
A	dChr14	Zt260	Obelisk	8	411.791	405.569	98.489	501	0.0175244	121.664	123.53	143.309
A	dChr14	Zt260	Obelisk	9	306.071	301.331	98.4513	376	0.0170441	122.847	124.78	130.859
A	dChr14	Zt260	Obelisk	9	308.646	304.059	98.5138	387	0.0179466	125.386	127.278	140.906
A	dChr14	Zt295	Obelisk	8	372.425	366.197	98.3276	485	0.0171609	130.228	132.442	148.283
A	dChr14	Zt260	Obelisk	8	301.185	296.878	98.5698	451	0.0160009	149.742	151.914	153.605
A	dChr14	Zt260	Obelisk	8	417.036	411.514	98.676	699	0.0171314	167.612	169.861	134.093
A	dChr14	Zt260	Obelisk	9	359.446	353.685	98.3972	607	0.0169048	168.871	171.622	139.001
A	dChr14	Zt295	Obelisk	8	288.334	283.659	98.3787	498	0.0167381	172.717	175.563	155.496
A	dChr14	Zt260	Obelisk	9	371.87	365.777	98.3615	649	0.0165042	174.523	177.431	137.808
A	dChr14	Zt295	Obelisk	8	319.227	313.885	98.3264	559	0.017461	175.11	178.091	145.094
A	dChr14	Zt295	Obelisk	8	284.443	279.6	98.2977	499	0.0166104	175.431	178.469	138.664
A	dChr14	Zt295	Obelisk	7	293.946	289.067	98.3399	678	0.0162357	230.654	234.548	146.049
A	dChr15	Zt291	Titlis	11	259.208	255.576	98.5988	68	0.0159254	26.2338	26.6066	151.479
A	dChr15	Zt291	Titlis	11	251.89	248.252	98.5559	142	0.0160338	56.3739	57.1999	160.594
A	dChr15	Zt291	Titlis	11	263.372	259.456	98.5131	232	0.016319	88.0883	89.4179	139.903
A	dChr15	Zt291	Titlis	11	173.718	170.373	98.0747	164	0.0153994	94.4059	96.2591	157.262
A	dChr15	Zt291	Titlis	11	315.812	311.493	98.6325	321	0.016287	101.643	103.052	146.788
A	dChr15	Zt291	Titlis	10	440.832	434.893	98.6527	479	0.0157398	108.658	110.142	147.198
A	dChr15	Zt291	Titlis	10	365.245	359.655	98.4696	402	0.0171245	110.063	111.774	140.257
A	dChr15	Zt291	Titlis	10	403.254	397.011	98.4519	518	0.0156445	128.455	130.475	144.868
A	dChr15	Zt291	Titlis	10	211.053	208.025	98.565	295	0.0169871	139.775	141.81	145.304
A	dChr15	Zt291	Titlis	11	259.982	256.555	98.6819	365	0.0163751	140.394	142.27	137.603
A	dChr15	Zt291	Titlis	7	279.264	275.445	98.6323	486	0.016115	174.029	176.442	144.395
A	dChr15	Zt291	Titlis	10	233.658	230.368	98.5922	541	0.0162213	231.535	234.842	131.506
A	dChr15	Zt291	Runal	11	271.56	267.032	98.3324	169	0.0161586	62.233	63.2884	147.149
A	dChr15	Zt291	Runal	10	384.659	379.035	98.5379	283	0.0144482	73.5717	74.6633	151.22
A	dChr15	Zt291	Runal	11	306.054	300.985	98.3438	230	0.0160505	75.1501	76.4157	154.348
A	dChr15	Zt291	Runal	9	292.444	287.618	98.3496	242	0.0163581	82.7509	84.1395	141.419
A	dChr15	Zt291	Runal	11	284.245	279.889	98.4672	257	0.0169315	90.4149	91.8223	142.781
A	dChr15	Zt291	Runal	9	304.58	299.851	98.4475	312	0.0151568	102.436	104.052	145.589
A	dChr15	Zt291	Runal	10	406.442	399.884	98.3866	427	0.0151299	105.058	106.781	150.523
A	dChr15	Zt291	Runal	11	320.751	316.035	98.5294	357	0.0156983	111.301	112.962	149.851
A	dChr15	Zt291	Runal	11	276.571	272.669	98.5892	313	0.0147511	113.172	114.791	145.73
A	dChr15	Zt291	Runal	10	328.641	322.681	98.1865	423	0.0147209	128.712	131.089	138.168
A	dChr15	Zt291	Runal	10	443.347	436.544	98.4656	686	0.0159342	154.732	157.143	141.72
A	dChr15	Zt291	Runal	11	313.047	307.518	98.2338	532	0.0154884	169.943	172.998	147.548
A	dChr15	Zt291	Obelisk	11	247.933	242.525	97.8188	136	0.0176325	54.8535	56.0767	157.024
A	dChr15	Zt291	Obelisk	10	384.599	378.493	98.4124	215	0.0174117	55.9024	56.8042	159.279
A	dChr15	Zt291	Obelisk	10	245.167	241.788	98.6218	141	0.017629	57.5118	58.3155	153.645
A	dChr15	Zt291	Obelisk	8	294.599	290.264	98.5286	174	0.0174244	59.0633	59.9454	153.715
A	dChr15	Zt291	Obelisk	10	517.388	510.082	98.5878	372	0.017249	71.8996	72.9295	143.602
A	dChr15	Zt291	Obelisk	11	390.773	384.542	98.4054	372	0.0168197	95.1959	96.7385	152.71
A	dChr15	Zt291	Obelisk	9	294.589	289.594	98.3042	293	0.0159794	99.4605	101.176	148.476
A	dChr15	Zt291	Obelisk	10	224.019	220.476	98.4182	267	0.0159791	119.186	121.102	154.147
A	dChr15	Zt291	Obelisk	10	386.673	380.752	98.4687	485	0.0171996	125.429	127.379	152.267
A	dChr15	Zt291	Obelisk	9	270.51	266.341	98.4589	347	0.0161121	128.276	130.284	153.255
A	dChr15	Zt291	Obelisk	11	244.263	238.701	97.7232	321	0.0161713	131.416	134.478	155.138
A	dChr15	Zt291	Obelisk	10	369.597	363.585	98.3734	487	0.0169288	131.765	133.944	140.816
A	dChr16	Zt270	Titlis	10	318.485	314.02	98.598	137	0.0153782	43.0161	43.6278	147.711
A	dChr16	Zt270	Titlis	10	241.3	237.784	98.5426	130	0.016743	53.8748	54.6716	143.63
A	dChr16	Zt251	Titlis	10	279.672	275.38	98.4654	177	0.0177508	63.2884	64.2748	146.771
A	dChr16	Zt270	Titlis	10	253.924	250.243	98.5502	188	0.016153	74.0379	75.127	143.077
A	dChr16	Zt270	Titlis	10	333.793	329.176	98.6169	301	0.0155265	90.1758	91.4405	135.305
A	dChr16	Zt270	Titlis	11	243.482	240.259	98.6762	242	0.0160846	99.3912	100.725	141.22
A	dChr16	Zt270	Titlis	11	242.915	239.692	98.6734	249	0.015733	102.505	103.883	145.165
A	dChr16	Zt270	Titlis	10	221.325	217.912	98.4579	235	0.0157338	106.179	107.842	148.388
A	dChr16	Zt251	Titlis	11	306.751	302.324	98.5568	372	0.0161812	121.271	123.047	139.084
A	dChr16	Zt270	Titlis	8	143.985	141.683	98.4013	179	0.0157157	124.318	126.338	140.465
A	dChr16	Zt270	Titlis	9	109.593	107.495	98.0858	148	0.0161	135.045	137.681	146.674
A	dChr16	Zt251	Titlis	10	188.921	186.247	98.5841	285	0.0164107	150.856	153.023	142.821
A	dChr16	Zt270	Titlis	10	256.625	252.88	98.5406	395	0.0160895	153.921	156.2	141.992
A	dChr16	Zt251	Titlis	10	254.481	250.924	98.6021	408	0.0164934	160.326	162.599	137.154
A	dChr16	Zt251	Titlis	8	223.343	219.398	98.2337	378	0.0161338	169.247	172.29	139.067
A	dChr16	Zt270	Titlis	10	172.178	169.5	98.4446	320	0.0159926	185.854	188.79	142.544
A	dChr16	Zt251	Titlis	9	518.846	511.641	98.6115	1170	0.0166578	225.501	228.676	132.113
A	dChr16	Zt251	Titlis	8	272.044	268.088	98.5458	635	0.0167723	233.418	236.862	134.91
A	dChr16	Zt251	Titlis	11	279.322	275.501	98.6321	779	0.0161312	278.89	282.758	132.869
A	dChr16	Zt251	Titlis	8	237.955	234.284	98.4574	682	0.0164736	286.609	291.099	121.435
A	dChr16	Zt251	Titlis	10	240.275	236.532	98.4422	728	0.0159599	302.986	307.78	126.066
A	dChr16	Zt251	Titlis	9	333.594	328.147	98.3671	1040	0.0159452	311.756	316.931	136.649
A	dChr16	Zt251	Titlis	10	248.893	245.328	98.5676	947	0.0147375	380.484	386.013	114.76
A	dChr16	Zt270	Runal	11	278.449	274.697	98.6524	132	0.0167638	47.4054	48.053	150.006
A	dChr16	Zt251	Runal	9	322.638	317.17	98.3051	168	0.0152271	52.0707	52.9685	153.276
A	dChr16	Zt251	Runal	11	429.003	422.923	98.5826	293	0.0154848	68.2978	69.2798	140.71
A	dChr16	Zt270	Runal	9	435.205	429.319	98.6475	322	0.0149584	73.9881	75.0025	143.061
A	dChr16	Zt270	Runal	9	499.047	491.852	98.5583	408	0.0147129	81.7559	82.9518	146.563
A	dChr16	Zt270	Runal	11	358.313	352.471	98.3696	339	0.0158233	94.61	96.1781	144.619
A	dChr16	Zt270	Runal	9	432.957	426.933	98.6087	485	0.0163631	112.02	113.601	146.805
A	dChr16	Zt270	Runal	11	385.046	379.683	98.607	472	0.0155363	122.583	124.314	142.615
A	dChr16	Zt270	Runal	9	341.36	336.175	98.481	436	0.0153593	127.725	129.695	143.008
A	dChr16	Zt251	Runal	9	362.421	357.093	98.5298	463	0.0170296	127.752	129.658	139.102
A	dChr16	Zt251	Runal	11	341.906	336.233	98.3406	457	0.0159396	133.662	135.918	148.718
A	dChr16	Zt270	Runal	9	299.322	294.927	98.5318	422	0.0148502	140.985	143.086	145.238
A	dChr16	Zt270	Runal	11	226.57	223.339	98.5738	332	0.0157757	146.533	148.653	144.393
A	dChr16	Zt251	Runal	9	346.457	340.949	98.4102	588	0.0167961	169.718	172.46	139.362
A	dChr16	Zt251	Runal	11	399.493	393.813	98.5781	693	0.0148031	173.47	175.972	141.086
A	dChr16	Zt270	Runal	9	300.991	296.406	98.4767	523	0.0173594	173.759	176.447	130.821
A	dChr16	Zt251	Runal	9	390.712	385.02	98.5432	688	0.0150628	176.089	178.692	142.629
A	dChr16	Zt251	Runal	9	443.531	437.083	98.546	797	0.0151192	179.694	182.345	130.755
A	dChr16	Zt251	Runal	9	404.06	398.225	98.5561	762	0.0146502	188.586	191.349	137.758
A	dChr16	Zt251	Runal	11	287.665	282.981	98.372	579	0.0162583	201.276	204.607	135.264
A	dChr16	Zt270	Runal	8	250.318	246.58	98.5066	518	0.0161134	206.936	210.074	147.894
A	dChr16	Zt251	Runal	9	295.555	290.737	98.3699	619	0.0155654	209.436	212.907	138.546
A	dChr16	Zt251	Runal	10	303.106	298.228	98.3908	647	0.0165407	213.457	216.948	140.963
A	dChr16	Zt270	Runal	9	268.144	263.95	98.4359	851	0.0152048	317.367	322.409	140.874
A	dChr16	Zt251	Obelisk	9	437.915	431.671	98.5743	223	0.0168733	50.9232	51.6597	136.557
A	dChr16	Zt270	Obelisk	8	234.632	230.996	98.4505	129	0.0160684	54.9798	55.8451	156.199
A	dChr16	Zt270	Obelisk	10	258.599	254.492	98.4121	156	0.0169518	60.3252	61.2985	155.037
A	dChr16	Zt251	Obelisk	8	417.931	411.869	98.5495	283	0.0174307	67.7146	68.7112	134.683
A	dChr16	Zt270	Obelisk	10	325.782	320.907	98.5037	236	0.0168138	72.4411	73.5415	144.258
A	dChr16	Zt251	Obelisk	10	289.043	283.834	98.1977	226	0.0182881	78.189	79.6241	152.506
A	dChr16	Zt270	Obelisk	10	327.736	322.172	98.3024	271	0.0170554	82.6885	84.1164	143.495
A	dChr16	Zt270	Obelisk	10	337.769	331.619	98.1794	287	0.0169244	84.9694	86.5451	146.462
A	dChr16	Zt270	Obelisk	10	325.271	319.502	98.2263	289	0.017428	88.8489	90.4533	152.933
A	dChr16	Zt251	Obelisk	9	327.452	322.367	98.4472	295	0.0174025	90.0897	91.5106	148.305
A	dChr16	Zt251	Obelisk	10	313.055	307.516	98.2305	285	0.0164609	91.0383	92.6782	148.138
A	dChr16	Zt270	Obelisk	10	347.908	343.043	98.6017	327	0.0175517	93.9903	95.3232	138.704
A	dChr16	Zt270	Obelisk	12	457.863	450.462	98.3835	451	0.0165414	98.5011	100.119	125.104
A	dChr16	Zt270	Obelisk	8	324.888	319.048	98.2027	344	0.0166752	105.883	107.821	142.887
A	dChr16	Zt270	Obelisk	10	375.869	369.056	98.1874	412	0.0167393	109.613	111.636	144.07
A	dChr16	Zt251	Obelisk	9	423.932	418.119	98.629	469	0.0165942	110.631	112.169	147.386
A	dChr16	Zt270	Obelisk	10	299.944	295.19	98.415	338	0.0162897	112.688	114.502	135.279
A	dChr16	Zt251	Obelisk	10	326.577	321.076	98.3157	404	0.0169866	123.708	125.827	154.142
A	dChr16	Zt251	Obelisk	9	301.39	295.691	98.1089	394	0.0169148	130.728	133.247	143.094
A	dChr16	Zt251	Obelisk	9	393.212	387.228	98.4783	522	0.0162993	132.753	134.804	144.26
A	dChr16	Zt251	Obelisk	10	286.686	282.424	98.5132	489	0.0167772	170.57	173.144	145.612
A	dChr16	Zt251	Obelisk	10	286.732	281.811	98.2837	525	0.0173121	183.098	186.295	146.978
A	dChr16	Zt251	Obelisk	10	293.125	288.736	98.5028	551	0.0164992	187.975	190.832	131.854
A	dChr16	Zt270	Obelisk	11	304.377	299.877	98.5216	603	0.016968	198.11	201.083	130.611
A	dChr17	Zt271	Titlis	9	298.253	294.076	98.5995	76	0.0160972	25.4817	25.8437	158.245
A	dChr17	Zt299	Titlis	8	272.996	268.904	98.5011	119	0.0155843	43.5903	44.2536	153.608
A	dChr17	Zt271	Titlis	7	325.908	321.363	98.6054	192	0.0156301	58.9123	59.7456	156.652
A	dChr17	Zt271	Titlis	10	167.05	164.286	98.3452	108	0.0152581	64.6511	65.739	154.758
A	dChr17	Zt299	Titlis	11	266.734	262.802	98.5259	192	0.0154321	71.9818	73.0587	145.032
A	dChr17	Zt299	Titlis	10	282.269	278.822	98.779	220	0.0167964	77.9399	78.9033	148.636
A	dChr17	Zt271	Titlis	12	273.554	269.722	98.5992	224	0.0151825	81.885	83.0484	151.754
A	dChr17	Zt299	Titlis	11	274.986	271.114	98.592	233	0.0166982	84.7317	85.9418	143.382
A	dChr17	Zt299	Titlis	11	242.643	238.935	98.4719	211	0.0159525	86.959	88.3084	154.51
A	dChr17	Zt271	Titlis	10	263.372	259.813	98.6486	232	0.0157155	88.0883	89.295	152.357
A	dChr17	Zt299	Titlis	7	306.037	302.133	98.7245	283	0.0160003	92.4726	93.6673	156.219
A	dChr17	Zt299	Titlis	11	275.959	272.012	98.5697	314	0.0164122	113.785	115.436	149.863
A	dChr17	Zt271	Titlis	11	221.752	218.234	98.4137	297	0.015966	133.933	136.092	143.056
A	dChr17	Zt271	Titlis	12	237.644	233.835	98.3969	321	0.0147653	135.076	137.276	141.992
A	dChr17	Zt299	Titlis	11	245.598	242.057	98.5581	339	0.0158708	138.03	140.05	137.112
A	dChr17	Zt299	Titlis	7	280.456	276.726	98.67	404	0.0158739	144.051	145.993	147.378
A	dChr17	Zt271	Titlis	12	212.108	209.152	98.6065	331	0.0156868	156.053	158.258	139.687
A	dChr17	Zt271	Titlis	11	209.475	206.297	98.4828	340	0.0163635	162.311	164.811	138.295
A	dChr17	Zt271	Titlis	11	248.704	244.94	98.4865	419	0.0160806	168.474	171.063	133.918
A	dChr17	Zt271	Titlis	11	197.296	194.256	98.459	379	0.0160169	192.097	195.104	137.932
A	dChr17	Zt299	Titlis	10	172.811	170.05	98.4019	333	0.0157981	192.696	195.825	132.162
A	dChr17	Zt271	Titlis	11	315.474	311.331	98.6866	614	0.0157563	194.628	197.218	145.96
A	dChr17	Zt299	Titlis	11	253.871	250.392	98.6297	496	0.0159723	195.375	198.089	141.608
A	dChr17	Zt299	Titlis	10	200.411	197.635	98.6149	410	0.0162023	204.58	207.453	130.419
A	dChr17	Zt299	Runal	11	259.229	255.784	98.6713	104	0.0156773	40.119	40.6592	158.09
A	dChr17	Zt299	Runal	11	374.224	368.52	98.4758	203	0.0154045	54.2456	55.0852	159.186
A	dChr17	Zt299	Runal	10	298.904	293.03	98.0351	174	0.0148383	58.2128	59.3795	158.139
A	dChr17	Zt271	Runal	11	345.766	340.35	98.4338	228	0.0147023	65.9406	66.9898	149.153
A	dChr17	Zt299	Runal	9	341.298	336.513	98.5982	249	0.0154114	72.9569	73.9941	149.786
A	dChr17	Zt299	Runal	11	316.383	311.976	98.6071	251	0.0153189	79.3342	80.4549	160.252
A	dChr17	Zt271	Runal	11	352.284	346.771	98.4351	282	0.0148135	80.049	81.3216	151.471
A	dChr17	Zt299	Runal	11	265.559	261.477	98.4628	254	0.0166243	95.6471	97.1403	148.76
A	dChr17	Zt271	Runal	10	283.7	279.701	98.5903	281	0.015834	99.0481	100.464	146.727
A	dChr17	Zt299	Runal	11	257.648	253.786	98.5012	271	0.0159363	105.182	106.783	151.5
A	dChr17	Zt271	Runal	10	259.222	255.14	98.4251	277	0.0158463	106.858	108.568	153.387
A	dChr17	Zt299	Runal	12	362.554	357.011	98.4711	441	0.0148636	121.637	123.526	139.584
A	dChr17	Zt271	Runal	11	362.824	357.161	98.4392	442	0.0154159	121.822	123.754	143.994
A	dChr17	Zt299	Runal	9	343.06	336.912	98.2078	426	0.0167089	124.177	126.443	146.318
A	dChr17	Zt271	Runal	12	276.604	272.206	98.41	357	0.0168285	129.065	131.151	156.026
A	dChr17	Zt299	Runal	10	210.871	207.078	98.2012	304	0.0152129	144.164	146.805	143.065
A	dChr17	Zt271	Runal	11	373.537	367.57	98.4025	556	0.0156557	148.847	151.264	132.289
A	dChr17	Zt299	Runal	12	355.235	349.527	98.3932	539	0.0148026	151.731	154.209	145.225
A	dChr17	Zt271	Runal	10	244.933	241.098	98.4344	384	0.0157862	156.778	159.271	138.863
A	dChr17	Zt271	Runal	11	359.136	354.086	98.5938	568	0.0159093	158.157	160.413	148.975
A	dChr17	Zt271	Runal	10	236.843	233.041	98.3945	396	0.0160014	167.199	169.927	141.344
A	dChr17	Zt271	Runal	12	338.189	332.217	98.2341	579	0.0157546	171.206	174.284	143.038
A	dChr17	Zt271	Runal	12	388.812	382.699	98.4277	695	0.0150121	178.75	181.605	142.923
A	dChr17	Zt299	Runal	9	302.042	296.994	98.3285	594	0.0157627	196.661	200.004	143.301
A	dChr17	Zt299	Obelisk	10	324.899	319.022	98.1912	139	0.0170041	42.7826	43.5707	148.302
A	dChr17	Zt299	Obelisk	10	402.864	396.316	98.3748	259	0.0159545	64.2898	65.3518	146.452
A	dChr17	Zt271	Obelisk	11	347.962	342.316	98.3777	284	0.0159456	81.6182	82.9642	160.574
A	dChr17	Zt271	Obelisk	10	268.458	264.366	98.4759	242	0.0164228	90.1446	91.5397	137.018
A	dChr17	Zt299	Obelisk	10	390.851	384.679	98.421	375	0.0163941	95.9446	97.4838	149.726
A	dChr17	Zt299	Obelisk	10	260.934	256.661	98.3622	251	0.0167304	96.1928	97.7945	145.31
A	dChr17	Zt271	Obelisk	9	401.945	395.801	98.4715	409	0.0153528	101.755	103.335	155.227
A	dChr17	Zt299	Obelisk	11	336.91	331.442	98.3769	355	0.0172005	105.369	107.108	152.585
A	dChr17	Zt299	Obelisk	9	304.583	299.817	98.4355	322	0.0166712	105.718	107.399	141.279
A	dChr17	Zt271	Obelisk	10	243.455	239.221	98.2608	264	0.0167384	108.439	110.358	141.803
A	dChr17	Zt299	Obelisk	11	324.829	319.334	98.3083	368	0.016554	113.29	115.24	144.665
A	dChr17	Zt271	Obelisk	11	271.451	267.097	98.396	308	0.017156	113.464	115.314	147.868
A	dChr17	Zt271	Obelisk	11	427.715	421.551	98.5587	487	0.0168516	113.861	115.526	137.896
A	dChr17	Zt299	Obelisk	11	416.748	410.835	98.581	538	0.0173909	129.095	130.953	140.527
A	dChr17	Zt271	Obelisk	11	248.737	243.478	97.8859	332	0.0173857	133.474	136.357	145.144
A	dChr17	Zt299	Obelisk	10	320.846	315.424	98.31	435	0.0161318	135.579	137.91	148.838
A	dChr17	Zt271	Obelisk	10	252.679	248.767	98.4517	358	0.0176986	141.682	143.91	143.25
A	dChr17	Zt271	Obelisk	9	369.45	363.665	98.434	531	0.0164055	143.727	146.014	140.418
A	dChr17	Zt299	Obelisk	11	355.327	349.886	98.4687	516	0.0175993	145.218	147.477	146.851
A	dChr17	Zt271	Obelisk	9	190.089	186.557	98.1415	300	0.0162865	157.82	160.809	149.15
A	dChr17	Zt271	Obelisk	10	373.679	367.8	98.4266	637	0.0168909	170.467	173.192	137.588
A	dChr17	Zt271	Obelisk	11	396.514	390.34	98.4431	769	0.0157366	193.94	197.008	128.527
A	dChr17	Zt299	Obelisk	10	361.95	356.086	98.38	802	0.0170869	221.578	225.227	142.736
A	dChr18	Zt272	Titlis	16	270.365	267.02	98.7625	34	0.0145506	12.5756	12.7332	160.279
A	dChr18	Zt290	Titlis	10	220.321	216.911	98.4521	87	0.0163756	39.4878	40.1086	151.466
A	dChr18	Zt290	Titlis	11	327.4	323.016	98.6611	153	0.0152845	46.7319	47.3661	149.042
A	dChr18	Zt290	Titlis	9	309.188	304.759	98.5676	164	0.0169922	53.0422	53.813	149.512
A	dChr18	Zt290	Titlis	10	189.082	186.189	98.4703	118	0.0156027	62.4069	63.3763	152.337
A	dChr18	Zt272	Titlis	10	269.021	265.049	98.5233	190	0.0164821	70.6264	71.6849	140.901
A	dChr18	Zt272	Titlis	9	262.98	258.864	98.4348	251	0.0153314	95.4446	96.9622	154.377
A	dChr18	Zt272	Titlis	10	374.315	368.47	98.4385	437	0.0153835	116.747	118.599	150.966
A	dChr18	Zt272	Titlis	10	196.832	193.91	98.5156	244	0.0166365	123.964	125.831	139.301
A	dChr18	Zt290	Titlis	10	275.32	271.629	98.6596	397	0.015142	144.196	146.155	129.401
A	dChr18	Zt272	Titlis	10	293.003	288.788	98.5616	450	0.0163734	153.582	155.824	143.494
A	dChr18	Zt272	Titlis	7	185.964	183.078	98.4481	293	0.0149932	157.557	160.041	137.012
A	dChr18	Zt272	Titlis	8	355.616	350.031	98.4295	585	0.0155326	164.503	167.128	136.905
A	dChr18	Zt290	Titlis	10	261.732	258.105	98.6142	461	0.0152637	176.134	178.609	137.722
A	dChr18	Zt290	Titlis	10	279.487	275.496	98.5719	513	0.0166437	183.551	186.21	137.555
A	dChr18	Zt290	Titlis	10	217.394	214.29	98.572	453	0.0166432	208.377	211.396	138.748
A	dChr18	Zt272	Titlis	10	246.616	243.254	98.6366	569	0.0166015	230.723	233.912	127.781
A	dChr18	Zt290	Titlis	9	263.825	260.374	98.6919	633	0.0152982	239.932	243.112	133.361
A	dChr18	Zt272	Titlis	10	328.716	323.675	98.4664	809	0.0167184	246.109	249.942	133.065
A	dChr18	Zt290	Titlis	9	221.968	218.545	98.458	567	0.0173969	255.442	259.443	133.273
A	dChr18	Zt272	Titlis	11	297.01	293.113	98.6881	779	0.0166256	262.281	265.768	132.421
A	dChr18	Zt290	Titlis	9	225.54	222.29	98.559	621	0.0163271	275.339	279.365	128.083
A	dChr18	Zt290	Titlis	10	234.376	231.25	98.6661	703	0.0163003	299.945	304	129.815
A	dChr18	Zt272	Titlis	11	213.71	210.525	98.5093	702	0.0153473	328.482	333.453	126.228
A	dChr18	Zt290	Runal	10	259.19	255.301	98.4993	94	0.0165979	36.2668	36.8194	150.111
A	dChr18	Zt272	Runal	10	278.165	273.838	98.4444	166	0.016386	59.6768	60.6198	146.175
A	dChr18	Zt290	Runal	10	307.924	301.911	98.0473	211	0.0150643	68.5234	69.8881	154
A	dChr18	Zt290	Runal	8	291.562	287.426	98.5814	208	0.0154923	71.3398	72.3664	154.208
A	dChr18	Zt290	Runal	10	224.894	221.411	98.4514	193	0.014184	85.8182	87.1681	149.598
A	dChr18	Zt290	Runal	12	396.298	389.835	98.3691	355	0.0161144	89.579	91.0641	148.099
A	dChr18	Zt290	Runal	9	422.211	415.821	98.4864	427	0.0159375	101.134	102.688	143.951
A	dChr18	Zt272	Runal	11	365.112	359.584	98.4859	371	0.0158209	101.613	103.175	146.422
A	dChr18	Zt290	Runal	9	368.015	362.263	98.437	396	0.0160985	107.604	109.313	145.778
A	dChr18	Zt272	Runal	10	376.688	371.117	98.5212	414	0.0161052	109.905	111.555	147.736
A	dChr18	Zt272	Runal	10	410.339	404.423	98.5582	455	0.0155909	110.884	112.506	143.548
A	dChr18	Zt272	Runal	11	295.738	291.588	98.5965	350	0.0163919	118.348	120.032	133.965
A	dChr18	Zt272	Runal	11	298.633	294	98.4485	373	0.0152432	124.903	126.871	138.539
A	dChr18	Zt290	Runal	11	262.2	258.519	98.5963	343	0.0163873	130.816	132.679	147.684
A	dChr18	Zt272	Runal	10	235.729	231.975	98.4076	316	0.0171392	134.052	136.222	143.521
A	dChr18	Zt272	Runal	10	389.796	383.395	98.3579	532	0.0162527	136.482	138.76	147.9
A	dChr18	Zt272	Runal	11	341.58	337.174	98.71	506	0.0160898	148.135	150.071	148.723
A	dChr18	Zt290	Runal	9	343.64	338.959	98.6377	510	0.0150769	148.411	150.461	130.309
A	dChr18	Zt290	Runal	10	272.624	268.071	98.3299	469	0.0156786	172.032	174.954	144.289
A	dChr18	Zt290	Runal	10	349.519	343.662	98.3241	608	0.0156808	173.953	176.918	134.255
A	dChr18	Zt290	Runal	7	456.51	449.783	98.5263	804	0.0155673	176.119	178.753	134.442
A	dChr18	Zt272	Runal	12	336.111	330.563	98.3496	726	0.0159287	216	219.625	136.727
A	dChr18	Zt272	Runal	9	250.202	246.756	98.623	553	0.015735	221.022	224.108	143.184
A	dChr18	Zt272	Runal	11	226.473	222.821	98.3875	689	0.0162017	304.231	309.217	148.158
A	dChr18	Zt290	Obelisk	9	271.893	267.893	98.5287	124	0.016857	45.6061	46.2871	154.453
A	dChr18	Zt290	Obelisk	10	374.598	368.896	98.4778	234	0.0161604	62.4669	63.4325	163.7
A	dChr18	Zt272	Obelisk	10	333.611	328.113	98.3521	227	0.0171474	68.0434	69.1835	156.39
A	dChr18	Zt272	Obelisk	9	349.485	343.639	98.327	257	0.0175494	73.5367	74.7878	148.482
A	dChr18	Zt290	Obelisk	10	395.885	390.136	98.5479	297	0.0162522	75.0218	76.1272	153.72
A	dChr18	Zt290	Obelisk	9	217.657	213.728	98.1948	167	0.0162129	76.7262	78.1368	154.849
A	dChr18	Zt272	Obelisk	10	465.644	458.966	98.5659	361	0.0155752	77.5271	78.6551	157.021
A	dChr18	Zt272	Obelisk	10	343.975	338.803	98.4965	267	0.0172959	77.622	78.8069	138.925
A	dChr18	Zt272	Obelisk	9	348.973	343.034	98.2982	289	0.0170333	82.8145	84.2482	145.978
A	dChr18	Zt272	Obelisk	10	313.685	308.082	98.2138	281	0.016579	89.5802	91.2094	153.451
A	dChr18	Zt272	Obelisk	8	411.788	405.375	98.4425	377	0.0172207	91.5519	93.0004	151.656
A	dChr18	Zt290	Obelisk	9	533.073	525.686	98.6142	489	0.016029	91.7322	93.0213	156.967
A	dChr18	Zt290	Obelisk	10	400.19	393.713	98.3815	374	0.0160397	93.4557	94.9932	151.458
A	dChr18	Zt272	Obelisk	9	453.743	446.977	98.5089	436	0.0162005	96.0896	97.5441	155.303
A	dChr18	Zt290	Obelisk	9	230.058	226.273	98.3549	230	0.0170794	99.9748	101.647	147.49
A	dChr18	Zt290	Obelisk	9	336.249	330.63	98.3288	337	0.0160938	100.223	101.927	158.299
A	dChr18	Zt272	Obelisk	10	210.791	206.989	98.1965	221	0.0170179	104.843	106.769	148.736
A	dChr18	Zt290	Obelisk	9	329.909	324.348	98.3145	358	0.0176786	108.515	110.375	152.353
A	dChr18	Zt290	Obelisk	9	372.675	366.627	98.3771	420	0.0167229	112.699	114.558	148.662
A	dChr18	Zt272	Obelisk	10	327.108	321.417	98.2602	369	0.0157697	112.807	114.804	141.7
A	dChr18	Zt290	Obelisk	10	348.522	342.795	98.3567	424	0.0163636	121.657	123.689	156.826
A	dChr18	Zt290	Obelisk	9	242.68	238.847	98.4206	308	0.0165721	126.916	128.953	139.668
A	dChr18	Zt272	Obelisk	10	294.076	289.473	98.435	387	0.0166035	131.599	133.691	153.471
A	dChr18	Zt272	Obelisk	10	284.553	280.22	98.4771	550	0.017301	193.285	196.274	142.958
A	dChr19	Zt278	Titlis	10	389.584	383.537	98.4478	391	0.016071	100.363	101.946	144.452
A	dChr19	Zt278	Titlis	12	261.356	257.821	98.6474	345	0.0161044	132.004	133.814	142.209
A	dChr19	Zt278	Titlis	11	320.415	315.965	98.6112	439	0.0173441	137.01	138.94	140.025
A	dChr19	Zt278	Titlis	9	252.507	248.711	98.4967	488	0.0155183	193.262	196.212	125.477
A	dChr19	Zt278	Titlis	8	142.519	139.644	97.9828	290	0.0161678	203.481	207.67	139.191
A	dChr19	Zt278	Titlis	9	197.57	194.164	98.2759	433	0.0144337	219.163	223.007	120.568
A	dChr19	Zt278	Titlis	10	220.397	217.301	98.5953	509	0.0145072	230.947	234.237	121.707
A	dChr19	Zt278	Titlis	10	285.647	281.379	98.5058	662	0.015822	231.755	235.27	138.043
A	dChr19	Zt278	Titlis	10	288.529	284.809	98.7109	684	0.0168616	237.065	240.161	129.18
A	dChr19	Zt278	Titlis	10	248.849	245.209	98.537	634	0.0160861	254.773	258.555	122.735
A	dChr19	Zt278	Titlis	10	307.988	303.962	98.6926	952	0.0150994	309.103	313.197	128.042
A	dChr19	Zt278	Titlis	9	214.057	210.773	98.466	761	0.0161959	355.513	361.051	134.73
A	dChr19	Zt278	Runal	10	356.012	350.025	98.3184	340	0.0145993	95.5025	97.1359	141.497
A	dChr19	Zt278	Runal	9	210.94	207.095	98.177	246	0.0172159	116.621	118.786	143.179
A	dChr19	Zt278	Runal	9	188.52	185.343	98.3149	236	0.0155742	125.186	127.331	152.901
A	dChr19	Zt278	Runal	11	350.69	345.924	98.6412	500	0.0158669	142.576	144.54	139.456
A	dChr19	Zt278	Runal	9	231.3	227.276	98.2603	340	0.0151295	146.995	149.598	142.097
A	dChr19	Zt278	Runal	10	400.225	394.53	98.5769	633	0.0164013	158.161	160.444	135.324
A	dChr19	Zt278	Runal	8	203.178	199.549	98.2139	352	0.0159124	173.247	176.397	134.601
A	dChr19	Zt278	Runal	10	388.726	383.236	98.5876	694	0.015766	178.532	181.089	143.604
A	dChr19	Zt278	Runal	8	227.265	223.511	98.3485	555	0.0150086	244.209	248.31	129.645
A	dChr19	Zt278	Runal	9	281.037	276.718	98.4633	709	0.016346	252.28	256.217	136.15
A	dChr19	Zt278	Runal	9	192.751	189.091	98.1012	506	0.0163603	262.514	267.595	129.66
A	dChr19	Zt278	Obelisk	8	276.053	271.536	98.3636	260	0.0173899	94.1849	95.7517	144.373
A	dChr19	Zt278	Obelisk	8	436.51	429.991	98.5066	454	0.0176864	104.007	105.584	146.22
A	dChr19	Zt278	Obelisk	9	309.298	304.34	98.397	354	0.0171847	114.453	116.317	139.692
A	dChr19	Zt278	Obelisk	7	239.493	235.918	98.5073	296	0.0172742	123.594	125.467	140.432
A	dChr19	Zt278	Obelisk	10	293.23	288.53	98.3971	381	0.0164083	129.932	132.049	142.629
A	dChr19	Zt278	Obelisk	9	214.456	210.753	98.273	296	0.0167952	138.023	140.449	145.97
A	dChr19	Zt278	Obelisk	8	267.599	262.625	98.1412	370	0.0169481	138.267	140.885	142.469
A	dChr19	Zt278	Obelisk	8	384.709	378.628	98.4195	545	0.0166078	141.666	143.941	152.794
A	dChr19	Zt278	Obelisk	8	179.01	176.031	98.3356	288	0.017167	160.884	163.608	142.49
A	dChr19	Zt278	Obelisk	8	252.385	248.581	98.4926	415	0.0173243	164.431	166.948	139.607
A	dChr19	Zt278	Obelisk	9	365.243	359.647	98.4679	603	0.0173701	165.096	167.664	136.525
A	dChr19	Zt278	Obelisk	8	370.62	364.455	98.3364	825	0.0150528	222.6	226.366	119.08
A	dChr20	Zt279	Titlis	10	129.714	126.701	97.6768	125	0.0148434	96.3658	98.6578	139.913
A	dChr20	Zt279	Titlis	10	219.727	216.477	98.521	266	0.0175997	121.06	122.877	138.392
A	dChr20	Zt279	Titlis	11	333.077	328.555	98.6423	546	0.0159802	163.926	166.182	136.188
A	dChr20	Zt279	Titlis	10	199.478	196.277	98.3951	327	0.0167241	163.928	166.601	144.581
A	dChr20	Zt279	Titlis	10	273.378	269.562	98.6045	478	0.0164427	174.85	177.324	143.162
A	dChr20	Zt279	Titlis	7	260.946	257.182	98.5575	458	0.0157212	175.515	178.084	147.819
A	dChr20	Zt279	Titlis	10	236.379	232.717	98.4511	451	0.0160237	190.796	193.797	139.86
A	dChr20	Zt279	Titlis	10	280.463	276.512	98.5912	681	0.0157214	242.813	246.282	131.142
A	dChr20	Zt279	Titlis	10	230.616	227.014	98.4382	597	0.0163286	258.872	262.979	134.271
A	dChr20	Zt279	Titlis	10	307.087	302.826	98.6126	846	0.0163537	275.492	279.368	125.856
A	dChr20	Zt279	Titlis	9	222.611	219.492	98.5987	622	0.015458	279.411	283.382	134.936
A	dChr20	Zt279	Titlis	10	244.936	241.195	98.4727	763	0.0156745	311.511	316.342	128.071
A	dChr20	Zt279	Runal	9	325.316	320.467	98.5095	343	0.0154953	105.436	107.031	137.42
A	dChr20	Zt279	Runal	10	424.887	418.385	98.4696	468	0.0167224	110.147	111.859	152.592
A	dChr20	Zt279	Runal	8	332.652	327.877	98.5646	367	0.017267	110.326	111.932	151.62
A	dChr20	Zt279	Runal	9	411.011	404.787	98.4857	574	0.015143	139.656	141.803	140.284
A	dChr20	Zt279	Runal	8	377.442	371.556	98.4405	535	0.0168187	141.744	143.989	144.796
A	dChr20	Zt279	Runal	9	370.437	364.692	98.449	581	0.016083	156.842	159.313	144.742
A	dChr20	Zt279	Runal	10	461.522	454.651	98.5113	755	0.0156658	163.589	166.061	144.242
A	dChr20	Zt279	Runal	8	278.813	274.296	98.3801	491	0.0155592	176.104	179.004	143.438
A	dChr20	Zt279	Runal	8	409.545	403.779	98.5919	796	0.0154591	194.362	197.138	138.815
A	dChr20	Zt279	Runal	9	410.131	404.316	98.5822	805	0.0154779	196.279	199.102	131.225
A	dChr20	Zt279	Runal	9	313.275	308.775	98.5636	648	0.015332	206.847	209.861	142.081
A	dChr20	Zt279	Runal	10	357.056	351.497	98.4431	750	0.0152472	210.051	213.373	134.897
A	dChr20	Zt279	Obelisk	8	292.474	288.035	98.4822	109	0.0155408	37.2682	37.8426	157.972
A	dChr20	Zt279	Obelisk	9	404.513	398.263	98.455	238	0.0176348	58.8362	59.7594	153.658
A	dChr20	Zt279	Obelisk	10	396.033	389.973	98.4697	269	0.0168863	67.9236	68.9792	152.694
A	dChr20	Zt279	Obelisk	9	354.386	348.353	98.2977	293	0.0166832	82.6783	84.1101	156.509
A	dChr20	Zt279	Obelisk	9	344.205	338.465	98.3326	356	0.0174839	103.427	105.181	144.665
A	dChr20	Zt279	Obelisk	8	579.235	571.929	98.7387	664	0.0170233	114.634	116.098	142.68
A	dChr20	Zt279	Obelisk	9	303.875	298.476	98.2233	410	0.0167184	134.924	137.364	151.247
A	dChr20	Zt279	Obelisk	9	335.491	329.43	98.1935	472	0.0168735	140.689	143.278	145.841
A	dChr20	Zt279	Obelisk	9	370.144	364.379	98.4423	566	0.016755	152.913	155.333	135.226
A	dChr20	Zt279	Obelisk	8	416.809	410.174	98.4083	642	0.0171307	154.027	156.519	150.526
A	dChr20	Zt279	Obelisk	7	213.906	209.208	97.8039	358	0.0167878	167.363	171.121	144.269
A	dChr20	Zt279	Obelisk	10	294.329	289.604	98.3948	528	0.0159184	179.391	182.318	144.314
A	dChr21	Zt269	Titlis	11	208.336	204.556	98.186	57	0.0150593	27.3597	27.8652	163.878
A	dChr21	Zt269	Titlis	10	286.598	282.544	98.5855	142	0.0161629	49.5468	50.2577	157.238
A	dChr21	Zt267	Titlis	10	299.677	295.302	98.5401	267	0.0154597	89.0959	90.416	142.929
A	dChr21	Zt269	Titlis	7	309.991	305.503	98.5521	340	0.0167109	109.681	111.292	141.224
A	dChr21	Zt269	Titlis	9	225.189	222.043	98.6028	253	0.0165716	112.35	113.942	144.941
A	dChr21	Zt269	Titlis	10	241.659	238.593	98.7313	276	0.0156622	114.211	115.678	149.359
A	dChr21	Zt267	Titlis	10	257.117	253.464	98.5795	318	0.0174337	123.679	125.461	139.4
A	dChr21	Zt267	Titlis	11	268.567	264.859	98.6191	377	0.0162466	140.375	142.34	141.61
A	dChr21	Zt267	Titlis	11	298.833	294.502	98.5508	428	0.0166047	143.224	145.33	133.798
A	dChr21	Zt269	Titlis	11	311.429	306.956	98.5634	447	0.0163112	143.532	145.624	145.759
A	dChr21	Zt269	Titlis	7	197.699	194.855	98.5615	284	0.0154888	143.653	145.75	141.847
A	dChr21	Zt269	Titlis	10	259.882	256.291	98.6181	375	0.0162164	144.296	146.318	148.814
A	dChr21	Zt269	Titlis	7	177.462	174.624	98.4007	286	0.0154665	161.161	163.78	141.227
A	dChr21	Zt267	Titlis	12	281.098	276.995	98.5403	530	0.0156363	188.546	191.339	143.943
A	dChr21	Zt267	Titlis	11	279.962	276.438	98.741	549	0.0163727	196.098	198.598	146.22
A	dChr21	Zt269	Titlis	11	224.288	221.216	98.6303	445	0.0175646	198.406	201.161	131.752
A	dChr21	Zt267	Titlis	10	198.134	194.54	98.186	420	0.0160328	211.978	215.894	139.26
A	dChr21	Zt269	Titlis	10	249.412	245.752	98.5326	539	0.0155155	216.109	219.327	127.473
A	dChr21	Zt267	Titlis	11	263.583	259.934	98.6156	576	0.0152263	218.527	221.595	120.978
A	dChr21	Zt267	Titlis	10	126.913	124.192	97.8564	317	0.0159662	249.778	255.25	137.085
A	dChr21	Zt269	Titlis	9	224.129	220.787	98.509	585	0.0165328	261.011	264.962	127.188
A	dChr21	Zt267	Titlis	11	222.656	219.282	98.4844	596	0.0168596	267.677	271.796	123.145
A	dChr21	Zt267	Titlis	10	251.829	248.516	98.6843	714	0.0164614	283.525	287.305	123.84
A	dChr21	Zt267	Titlis	10	200.923	197.73	98.4109	634	0.0160015	315.544	320.639	126.701
A	dChr21	Zt269	Runal	10	280.039	275.647	98.4316	136	0.016057	48.5646	49.3384	142.02
A	dChr21	Zt267	Runal	11	279.914	275.974	98.5923	141	0.0158746	50.3726	51.0918	147.956
A	dChr21	Zt269	Runal	11	312.125	307.265	98.4429	170	0.0149506	54.4653	55.3268	151.452
A	dChr21	Zt269	Runal	10	354.29	348.196	98.2802	200	0.0153672	56.451	57.4389	149.211
A	dChr21	Zt269	Runal	10	285.771	280.879	98.2882	214	0.0168994	74.8852	76.1894	146.965
A	dChr21	Zt267	Runal	9	355.083	349.466	98.4182	273	0.0158442	76.8834	78.1191	141.458
A	dChr21	Zt269	Runal	10	312.584	307.805	98.4714	275	0.015511	87.9765	89.3422	151.006
A	dChr21	Zt267	Runal	9	388.435	382.852	98.5628	396	0.015327	101.948	103.434	148.296
A	dChr21	Zt269	Runal	11	335.222	330.066	98.4619	383	0.0154911	114.253	116.037	143.342
A	dChr21	Zt267	Runal	9	263.502	259.996	98.6695	327	0.017248	124.098	125.771	142.53
A	dChr21	Zt269	Runal	10	234.971	231.014	98.316	295	0.0162759	125.547	127.698	143.442
A	dChr21	Zt267	Runal	8	287.39	282.724	98.3763	365	0.0167048	127.005	129.101	143.58
A	dChr21	Zt267	Runal	10	225.942	222.575	98.5098	288	0.0157008	127.466	129.395	148.351
A	dChr21	Zt267	Runal	9	385.902	379.904	98.4457	539	0.0155728	139.673	141.878	136.73
A	dChr21	Zt269	Runal	11	266.891	262.462	98.3408	381	0.015057	142.755	145.164	136.759
A	dChr21	Zt267	Runal	10	232.024	227.741	98.1541	344	0.0162799	148.26	151.048	149.66
A	dChr21	Zt267	Runal	12	397.779	392.383	98.6433	623	0.0150411	156.619	158.774	144.531
A	dChr21	Zt269	Runal	11	306.628	302.121	98.5303	488	0.0151929	159.151	161.525	140.904
A	dChr21	Zt267	Runal	9	340.135	334.64	98.3845	570	0.016362	167.581	170.332	139.326
A	dChr21	Zt269	Runal	11	258.545	254.027	98.2526	455	0.015353	175.985	179.114	140.882
A	dChr21	Zt269	Runal	11	275.231	270.772	98.3798	516	0.0150299	187.479	190.567	142.147
A	dChr21	Zt267	Runal	9	391.595	385.791	98.518	739	0.0161158	188.716	191.554	145.72
A	dChr21	Zt267	Runal	9	393.99	388.036	98.4889	746	0.0162829	189.345	192.25	138.255
A	dChr21	Zt269	Runal	10	315.526	310.188	98.308	791	0.0160804	250.692	255.007	142.474
A	dChr21	Zt269	Obelisk	10	272.686	268.252	98.3741	104	0.0167267	38.1391	38.7695	156.924
A	dChr21	Zt269	Obelisk	10	247.4	243.35	98.363	118	0.0154473	47.6961	48.4899	159.218
A	dChr21	Zt269	Obelisk	10	303.937	299.534	98.5515	147	0.0173872	48.3653	49.0762	148.957
A	dChr21	Zt267	Obelisk	9	414.573	408.463	98.5261	227	0.0178588	54.7551	55.5742	148.584
A	dChr21	Zt269	Obelisk	10	345.577	339.439	98.2237	206	0.0159988	59.6105	60.6885	152.234
A	dChr21	Zt269	Obelisk	10	341.822	335.789	98.2351	208	0.0167375	60.8503	61.9436	156.697
A	dChr21	Zt269	Obelisk	10	270.384	266.015	98.384	176	0.0174399	65.0926	66.1617	140.96
A	dChr21	Zt269	Obelisk	8	249.226	245.216	98.3912	193	0.0174936	77.4399	78.7061	138.446
A	dChr21	Zt267	Obelisk	9	354.731	349.382	98.4921	284	0.0172166	80.0608	81.2865	153.995
A	dChr21	Zt269	Obelisk	9	243.807	239.595	98.2723	199	0.0165189	81.6218	83.0568	140.511
A	dChr21	Zt269	Obelisk	10	294.732	289.265	98.1449	247	0.0160976	83.805	85.389	156.405
A	dChr21	Zt269	Obelisk	9	217.525	213.54	98.1682	189	0.0168486	86.8866	88.5079	150.732
A	dChr21	Zt269	Obelisk	10	226.903	223.358	98.4379	234	0.0162827	103.128	104.764	152.168
A	dChr21	Zt267	Obelisk	10	283.735	279.167	98.3901	294	0.0174115	103.618	105.313	150.231
A	dChr21	Zt267	Obelisk	9	402.586	395.753	98.3026	428	0.0172966	106.313	108.148	155.509
A	dChr21	Zt267	Obelisk	10	312.728	307.904	98.4577	357	0.0164138	114.157	115.945	136.357
A	dChr21	Zt269	Obelisk	10	403.339	397.768	98.6187	477	0.0166301	118.263	119.919	133.871
A	dChr21	Zt267	Obelisk	7	346.253	341.625	98.6633	413	0.0169511	119.277	120.893	136.759
A	dChr21	Zt267	Obelisk	9	424.559	418.418	98.5534	525	0.0170139	123.658	125.473	142.036
A	dChr21	Zt267	Obelisk	10	427.817	421.699	98.5701	612	0.017032	143.052	145.127	146.8
A	dChr21	Zt267	Obelisk	7	270.676	266.578	98.4859	403	0.0167979	148.886	151.175	146.692
A	dChr21	Zt267	Obelisk	8	301.147	296.735	98.535	538	0.0177501	178.65	181.307	151.388
A	dChr21	Zt267	Obelisk	8	332.237	326.825	98.3711	605	0.0167877	182.099	185.114	132.792
A	dChr21	Zt267	Obelisk	9	433.971	427.756	98.5678	826	0.0169137	190.335	193.101	136.467
A	H2O	H2O	Titlis	21	321.346	317.224	98.7172	13	0.0148988	4.04548	4.09805	158.093
A	H2O	H2O	Titlis	21	279.606	275.628	98.5772	14	0.0124607	5.00704	5.07931	168.805
A	H2O	H2O	Titlis	21	288.026	284.459	98.7615	16	0.0130837	5.55505	5.62471	161.141
A	H2O	H2O	Runal		345.949	341.4	98.6852	31	0.0147178	8.96086	9.08025	173.214
A	H2O	H2O	Runal		285.114	281.081	98.5857	38	0.0112651	13.328	13.5192	163.547
A	H2O	H2O	Runal		238.945	235.442	98.534	46	0.0135748	19.2513	19.5377	159.72
A	H2O	H2O	Obelisk	19	375.18	370.903	98.8601	18	0.0144878	4.7977	4.85302	162.554
A	H2O	H2O	Obelisk	19	261.693	257.61	98.4399	19	0.0126659	7.26043	7.37549	151.634
A	H2O	H2O	Obelisk	19	298.424	293.655	98.4019	35	0.0154129	11.7283	11.9188	136.052
A	WT	Zt244	Titlis	11	258.114	254.28	98.5147	195	0.0159654	75.5481	76.6872	152.691
A	WT	Zt244	Titlis	10	282.041	278.092	98.5998	246	0.0168249	87.2212	88.4599	144.887
A	WT	Zt244	Titlis	10	250.354	246.948	98.6396	220	0.0158875	87.8755	89.0874	154.378
A	WT	Zt244	Titlis	11	228.569	225.085	98.4759	213	0.0158721	93.1887	94.631	143.455
A	WT	Zt244	Titlis	10	217.287	214.167	98.5645	221	0.0160019	101.709	103.19	145.892
A	WT	Zt244	Titlis	9	316.549	312.392	98.6865	329	0.0157713	103.933	105.317	153.71
A	WT	Zt244	Titlis	11	263.356	259.839	98.6646	288	0.0173611	109.358	110.838	145.83
A	WT	Zt244	Titlis	10	257.255	253.896	98.694	314	0.0172256	122.058	123.673	146.308
A	WT	Zt244	Titlis	11	256.83	253.385	98.6588	374	0.0156342	145.622	147.601	143.453
A	WT	Zt244	Titlis	11	285.154	281.653	98.7724	427	0.0165619	149.744	151.605	142.835
A	WT	Zt244	Titlis	11	276.201	272.639	98.7106	416	0.0158396	150.615	152.582	140.736
A	WT	Zt244	Titlis	9	280.705	276.945	98.6603	727	0.0156139	258.99	262.507	131.252
A	WT	Zt244	Runal	11	424.931	418.857	98.5704	244	0.0153991	57.421	58.2538	152.213
A	WT	Zt244	Runal	9	354.248	348.725	98.4408	216	0.014699	60.9742	61.9399	157.174
A	WT	Zt244	Runal	11	429.918	423.928	98.6067	283	0.0155593	65.8266	66.7567	154.124
A	WT	Zt244	Runal	11	391.272	385.272	98.4665	273	0.0169272	69.7724	70.8591	146.281
A	WT	Zt244	Runal	10	339.966	334.105	98.276	250	0.015586	73.5367	74.8267	151.126
A	WT	Zt244	Runal	10	346.266	340.242	98.2602	297	0.015597	85.7722	87.2908	152.446
A	WT	Zt244	Runal	10	300.695	295.677	98.3311	276	0.0152036	91.7874	93.3452	146.549
A	WT	Zt244	Runal	11	479.157	472.189	98.5458	448	0.0156488	93.4975	94.8772	147.384
A	WT	Zt244	Runal	11	416.459	410.238	98.5063	429	0.0161729	103.011	104.573	136.772
A	WT	Zt244	Runal	10	436.407	429.626	98.4462	461	0.0157819	105.635	107.303	140.549
A	WT	Zt244	Runal	11	383.822	377.61	98.3815	521	0.0150591	135.74	137.973	124.041
A	WT	Zt244	Runal	9	340.708	335.615	98.505	591	0.0162794	173.462	176.095	139.973
A	WT	Zt244	Obelisk	11	277.814	273.089	98.2994	47	0.0155891	16.9178	17.2105	151.844
A	WT	Zt244	Obelisk	9	268.746	263.405	98.0127	204	0.0161447	75.9082	77.4473	155.856
A	WT	Zt244	Obelisk	9	338.074	332.412	98.3252	287	0.0172844	84.8926	86.3386	147.31
A	WT	Zt244	Obelisk	9	317.548	312.014	98.2572	288	0.0169868	90.6949	92.3035	154.009
A	WT	Zt244	Obelisk	11	299.832	294.505	98.2232	305	0.0168187	101.724	103.564	142.256
A	WT	Zt244	Obelisk	10	255.944	250.337	97.8091	292	0.0169226	114.087	116.643	125.529
A	WT	Zt244	Obelisk	10	282.358	277.461	98.2655	328	0.0171886	116.165	118.215	144.936
A	WT	Zt244	Obelisk	8	466.585	459.337	98.4466	589	0.0169597	126.236	128.228	151.869
A	WT	Zt244	Obelisk	10	312.515	307.049	98.2512	415	0.0175204	132.794	135.157	152.176
A	WT	Zt244	Obelisk	11	332.028	326.747	98.4092	480	0.016582	144.566	146.903	133.132
B	dChr14	Zt260	Titlis	10	324.862	320.361	98.6145	315	0.0158972	96.9643	98.3266	137.472
B	dChr14	Zt260	Titlis	12	305.047	300.991	98.6703	365	0.0171962	119.654	121.266	132.3
B	dChr14	Zt260	Titlis	9	295.88	291.905	98.6565	488	0.0148968	164.932	167.178	118.553
B	dChr14	Zt295	Titlis	10	245.802	242.385	98.6097	408	0.0169264	165.987	168.328	125.586
B	dChr14	Zt295	Titlis	10	253.893	250.229	98.5569	433	0.0163964	170.544	173.042	132.726
B	dChr14	Zt260	Titlis	10	269.957	266.176	98.5994	497	0.0158871	184.103	186.718	132.494
B	dChr14	Zt260	Titlis	11	266.886	263.181	98.6119	503	0.0161582	188.47	191.123	130.268
B	dChr14	Zt295	Titlis	10	226.605	223.542	98.6482	446	0.0155504	196.818	199.515	127.624
B	dChr14	Zt260	Titlis	9	229.267	226.021	98.5841	454	0.0153759	198.023	200.867	125.694
B	dChr14	Zt260	Titlis	11	242.976	239.564	98.5955	524	0.0168252	215.659	218.731	134.431
B	dChr14	Zt295	Titlis	9	307.47	303.153	98.5958	716	0.0162161	232.868	236.185	122.314
B	dChr14	Zt260	Titlis	9	305.152	301.06	98.6592	728	0.0164017	238.57	241.812	130.218
B	dChr14	Zt295	Titlis	10	271.553	267.845	98.6345	727	0.0151063	267.719	271.426	125.856
B	dChr14	Zt295	Titlis	9	330.705	326.18	98.6316	910	0.0144947	275.169	278.987	120.22
B	dChr14	Zt260	Titlis	11	314.348	310.28	98.7061	873	0.0159247	277.718	281.358	121.273
B	dChr14	Zt260	Titlis	9	335.75	331.749	98.8083	1010	0.0160406	300.819	304.447	113.791
B	dChr14	Zt295	Titlis	10	342.226	337.812	98.7102	1038	0.0163129	303.309	307.272	119.348
B	dChr14	Zt295	Titlis	9	279.874	275.927	98.5896	879	0.0150425	314.07	318.563	113.532
B	dChr14	Zt260	Titlis	9	204.516	201.084	98.3218	659	0.0149139	322.224	327.724	125.424
B	dChr14	Zt295	Titlis	9	211.379	208.141	98.4683	688	0.0151174	325.482	330.545	123.648
B	dChr14	Zt260	Titlis	10	338.068	333.666	98.698	1103	0.0156935	326.266	330.57	121.792
B	dChr14	Zt295	Titlis	10	367.828	363.115	98.7187	1203	0.0151017	327.055	331.3	114.294
B	dChr14	Zt295	Titlis	9	220.795	217.468	98.4933	779	0.015855	352.816	358.213	114.638
B	dChr14	Zt295	Titlis	10	258.294	254.605	98.5718	968	0.0149788	374.767	380.197	121.783
B	dChr14	Zt295	Runal	10	261.066	257.465	98.6209	314	0.0150859	120.276	121.958	141.689
B	dChr14	Zt260	Runal	10	234.977	230.638	98.1535	309	0.0154545	131.502	133.976	137.931
B	dChr14	Zt260	Runal	12	295.126	288.349	97.7038	398	0.0156063	134.858	138.027	138.798
B	dChr14	Zt295	Runal	11	244.086	240.405	98.492	335	0.0169055	137.247	139.348	142.078
B	dChr14	Zt260	Runal	9	268.742	264.978	98.5992	376	0.0168097	139.911	141.899	138.088
B	dChr14	Zt260	Runal	11	249.739	246.365	98.6492	380	0.0168411	152.159	154.243	143.816
B	dChr14	Zt295	Runal	11	349.402	345.102	98.7693	593	0.0157568	169.718	171.833	131.315
B	dChr14	Zt260	Runal	10	242.959	239.526	98.5868	420	0.0155759	172.868	175.346	143.23
B	dChr14	Zt295	Runal	10	258.646	254.566	98.4228	471	0.0168096	182.102	185.02	143.807
B	dChr14	Zt295	Runal	10	185.132	182.245	98.4406	341	0.0155665	184.193	187.111	141.557
B	dChr14	Zt295	Runal	11	320.466	316.056	98.6242	621	0.0165705	193.781	196.484	143.386
B	dChr14	Zt260	Runal	10	252.457	249.014	98.6366	505	0.0147842	200.034	202.799	131.326
B	dChr14	Zt260	Runal	10	247.185	243.751	98.6108	547	0.0156566	221.291	224.409	147.829
B	dChr14	Zt260	Runal	11	249.045	245.233	98.469	557	0.0155618	223.654	227.131	139.347
B	dChr14	Zt295	Runal	10	282.96	279.124	98.6441	687	0.0168492	242.79	246.127	133.642
B	dChr14	Zt295	Runal	9	286.465	282.229	98.5211	722	0.0162672	252.038	255.821	136.56
B	dChr14	Zt295	Runal	11	275.931	271.994	98.5731	697	0.0154279	252.599	256.256	125.28
B	dChr14	Zt260	Runal	11	213.395	210.392	98.5929	553	0.016112	259.144	262.842	138.912
B	dChr14	Zt295	Runal	10	295.18	290.984	98.5786	798	0.0148682	270.344	274.242	138.513
B	dChr14	Zt260	Runal	11	271.681	268.069	98.6707	752	0.0156218	276.795	280.524	137.565
B	dChr14	Zt295	Runal	11	221.866	218.158	98.3286	633	0.0152925	285.307	290.157	136.831
B	dChr14	Zt260	Runal	10	225.529	222.569	98.6876	644	0.0152821	285.551	289.348	131.776
B	dChr14	Zt260	Runal	12	271.308	267.412	98.564	788	0.015901	290.445	294.676	131.756
B	dChr14	Zt295	Runal	11	363.951	359.042	98.651	1163	0.0152861	319.548	323.918	124.246
B	dChr14	Zt260	Obelisk	10	193.102	189.594	98.1832	54	0.0172793	27.9644	28.4819	130.646
B	dChr14	Zt295	Obelisk	9	201.094	197.134	98.031	66	0.0153508	32.8205	33.4798	158.329
B	dChr14	Zt295	Obelisk	10	225.491	221.935	98.423	77	0.0162309	34.1478	34.6949	147.955
B	dChr14	Zt295	Obelisk	10	290.716	286.751	98.6362	134	0.0178155	46.0931	46.7304	136.439
B	dChr14	Zt295	Obelisk	9	242.807	239.116	98.4798	168	0.017626	69.1907	70.2588	151.187
B	dChr14	Zt295	Obelisk	10	283.788	280.199	98.7356	208	0.0174127	73.2942	74.2328	142.313
B	dChr14	Zt260	Obelisk	9	283.006	279.049	98.602	208	0.0170256	73.4967	74.5388	152.788
B	dChr14	Zt260	Obelisk	10	176.396	173.378	98.2888	143	0.0168131	81.0674	82.4787	134.304
B	dChr14	Zt260	Obelisk	9	289.307	285.103	98.5469	248	0.0170536	85.7222	86.9862	127.857
B	dChr14	Zt295	Obelisk	9	278.431	274.428	98.5622	247	0.0167061	88.7113	90.0055	140.703
B	dChr14	Zt295	Obelisk	9	108.879	106.651	97.9541	97	0.0170207	89.0897	90.9505	160.394
B	dChr14	Zt295	Obelisk	9	227.278	223.419	98.3023	222	0.0172999	97.6779	99.3648	142.379
B	dChr14	Zt260	Obelisk	11	239.271	235.64	98.4827	235	0.0168492	98.2151	99.7282	140.704
B	dChr14	Zt260	Obelisk	10	358.365	353.653	98.6852	380	0.0169435	106.037	107.45	146.098
B	dChr14	Zt260	Obelisk	10	211.768	208.225	98.3273	225	0.0170195	106.249	108.056	143.526
B	dChr14	Zt295	Obelisk	10	293.699	290.023	98.7484	325	0.016999	110.657	112.06	133.429
B	dChr14	Zt295	Obelisk	9	222.381	218.325	98.176	256	0.0164176	115.118	117.257	130.444
B	dChr14	Zt260	Obelisk	10	309.34	305.203	98.6629	362	0.0178453	117.023	118.609	128.1
B	dChr14	Zt260	Obelisk	9	213.457	209.875	98.3219	254	0.0173446	118.994	121.025	136.914
B	dChr14	Zt260	Obelisk	9	262.215	257.995	98.3907	317	0.0168848	120.893	122.871	134.271
B	dChr14	Zt295	Obelisk	9	258.256	254.238	98.4441	342	0.0164719	132.427	134.52	144.947
B	dChr14	Zt260	Obelisk	9	268.694	264.814	98.5558	401	0.0164857	149.24	151.427	143.414
B	dChr14	Zt295	Obelisk	10	301.92	297.652	98.5863	476	0.0159424	157.658	159.919	145.693
B	dChr14	Zt260	Obelisk	9	291.075	285.004	97.9145	540	0.0165951	185.519	189.471	135.066
B	dChr15	Zt291	Titlis	11	277.096	273.444	98.6823	358	0.0166466	129.197	130.923	132.167
B	dChr15	Zt291	Titlis	10	288.208	284.294	98.6418	376	0.016611	130.461	132.257	123.261
B	dChr15	Zt291	Titlis	11	306.747	302.973	98.7695	501	0.0165638	163.327	165.361	119.754
B	dChr15	Zt291	Titlis	11	281.87	277.99	98.6233	517	0.0155441	183.418	185.978	127.979
B	dChr15	Zt291	Titlis	9	214.728	211.111	98.3158	433	0.0155907	201.65	205.105	134.872
B	dChr15	Zt291	Titlis	10	281.08	277.196	98.618	621	0.015776	220.933	224.029	124.298
B	dChr15	Zt291	Titlis	10	304.2	300.166	98.674	707	0.0163574	232.413	235.536	122.655
B	dChr15	Zt291	Titlis	9	244.515	241.309	98.6889	584	0.0160694	238.841	242.014	120.619
B	dChr15	Zt291	Titlis	9	257.792	254.147	98.586	628	0.016019	243.607	247.101	118.434
B	dChr15	Zt291	Titlis	9	250.151	246.523	98.5496	648	0.0158035	259.043	262.856	124.602
B	dChr15	Zt291	Titlis	11	296.078	291.887	98.5844	960	0.016289	324.239	328.895	129.449
B	dChr15	Zt291	Titlis	9	182.357	179.413	98.3852	709	0.0136091	388.797	395.178	101.68
B	dChr15	Zt291	Runal	12	272.102	268.16	98.5512	170	0.0155637	62.4766	63.3951	132.412
B	dChr15	Zt291	Runal	11	339.979	335.668	98.7319	255	0.0159364	75.0047	75.968	133.444
B	dChr15	Zt291	Runal	12	317.234	312.878	98.6271	370	0.0158625	116.633	118.257	140.489
B	dChr15	Zt291	Runal	9	265.294	261.409	98.5358	377	0.0161042	142.107	144.218	153.378
B	dChr15	Zt291	Runal	11	269.761	266.02	98.6131	393	0.0159426	145.684	147.733	134.883
B	dChr15	Zt291	Runal	11	241.382	237.489	98.3871	363	0.0162324	150.384	152.849	141.412
B	dChr15	Zt291	Runal	12	318.587	314.37	98.6763	506	0.0160624	158.826	160.957	129.138
B	dChr15	Zt291	Runal	11	269.114	265.298	98.5819	432	0.0162553	160.527	162.836	130.254
B	dChr15	Zt291	Runal	10	287.896	283.707	98.5451	487	0.0167396	169.158	171.656	137.144
B	dChr15	Zt291	Runal	12	255.078	251.63	98.6481	443	0.0160586	173.672	176.052	132.645
B	dChr15	Zt291	Runal	11	213.151	209.456	98.2662	433	0.0155184	203.142	206.726	136.324
B	dChr15	Zt291	Runal	10	305.425	301.186	98.6122	732	0.0159992	239.666	243.039	131.754
B	dChr15	Zt291	Obelisk	9	210.221	206.884	98.4127	79	0.0167712	37.5794	38.1856	158.815
B	dChr15	Zt291	Obelisk	10	319.101	315.12	98.7524	197	0.016925	61.736	62.5159	127.984
B	dChr15	Zt291	Obelisk	10	323.625	319.146	98.616	222	0.01758	68.5978	69.5605	134.773
B	dChr15	Zt291	Obelisk	10	189.695	186.472	98.301	160	0.0169697	84.346	85.8038	142.308
B	dChr15	Zt291	Obelisk	10	276.54	272.875	98.6746	259	0.0173206	93.6573	94.9153	137.272
B	dChr15	Zt291	Obelisk	10	241.334	237.43	98.3823	238	0.017601	98.6186	100.24	144.896
B	dChr15	Zt291	Obelisk	9	272.83	269.152	98.6522	290	0.0176439	106.293	107.746	141.062
B	dChr15	Zt291	Obelisk	9	153.328	150.321	98.0387	172	0.0172993	112.178	114.422	127.761
B	dChr15	Zt291	Obelisk	9	210.475	207.008	98.3532	277	0.0163937	131.607	133.811	147.011
B	dChr15	Zt291	Obelisk	11	273.349	269.723	98.6735	367	0.0170123	134.26	136.065	134.669
B	dChr15	Zt291	Obelisk	10	274.858	271.172	98.659	420	0.0172384	152.806	154.883	145.547
B	dChr15	Zt291	Obelisk	9	204.159	200.267	98.0934	445	0.0173223	217.967	222.203	141.399
B	dChr16	Zt270	Titlis	19	307.069	303.573	98.8617	10	0.0142244	3.2566	3.2941	154.304
B	dChr16	Zt270	Titlis	19	329.612	325.729	98.8219	14	0.0130678	4.24742	4.29805	151.344
B	dChr16	Zt251	Titlis	10	366.499	361.877	98.7389	310	0.0178447	84.5842	85.6645	130.588
B	dChr16	Zt270	Titlis	11	295.928	291.876	98.6308	286	0.0166004	96.6453	97.9868	130.326
B	dChr16	Zt251	Titlis	12	223.044	219.856	98.5707	233	0.0165984	104.464	105.978	121.436
B	dChr16	Zt270	Titlis	9	215.846	212.72	98.5516	292	0.0159882	135.281	137.27	125.117
B	dChr16	Zt270	Titlis	9	178.892	175.814	98.2797	261	0.0160259	145.898	148.452	129.203
B	dChr16	Zt251	Titlis	9	253.466	249.394	98.3935	375	0.0157846	147.949	150.365	132.61
B	dChr16	Zt251	Titlis	11	319.925	315.648	98.6634	531	0.0171114	165.977	168.225	139.096
B	dChr16	Zt270	Titlis	10	270.753	266.705	98.505	491	0.01639	181.346	184.098	132.858
B	dChr16	Zt251	Titlis	11	271.04	267.422	98.6652	502	0.0165334	185.213	187.718	127.53
B	dChr16	Zt270	Titlis	10	280.244	276.341	98.6075	526	0.0164313	187.694	190.344	128.229
B	dChr16	Zt270	Titlis	10	258.458	254.989	98.6579	514	0.0167592	198.872	201.577	126.994
B	dChr16	Zt251	Titlis	11	284.558	280.517	98.5799	593	0.0167178	208.393	211.395	129.68
B	dChr16	Zt251	Titlis	10	271.628	267.961	98.65	600	0.0162268	220.89	223.913	119.746
B	dChr16	Zt270	Titlis	10	331.642	327.256	98.6774	761	0.0154682	229.464	232.54	120.195
B	dChr16	Zt270	Titlis	11	298.035	294.2	98.713	721	0.0156768	241.918	245.072	118.119
B	dChr16	Zt270	Titlis	10	253.807	250.44	98.6736	685	0.0163675	269.891	273.519	125.473
B	dChr16	Zt251	Titlis	9	281.256	277.118	98.5289	851	0.0159023	302.571	307.089	117.588
B	dChr16	Zt251	Titlis	10	232.38	228.821	98.4686	712	0.0149647	306.395	311.16	128.351
B	dChr16	Zt251	Titlis	11	270.281	266.837	98.7255	834	0.0155158	308.567	312.551	117.795
B	dChr16	Zt270	Titlis	9	251.913	248.264	98.5513	784	0.0158532	311.218	315.793	132.456
B	dChr16	Zt251	Titlis	9	255.797	252.378	98.6635	857	0.0149062	335.032	339.57	127.266
B	dChr16	Zt251	Titlis	9	305.619	301.592	98.6825	1381	0.0146808	451.871	457.904	127.456
B	dChr16	Zt251	Runal	11	328.618	324.143	98.6381	210	0.0146546	63.904	64.7863	135.488
B	dChr16	Zt270	Runal	11	277.86	274.323	98.7271	260	0.0163577	93.5725	94.7789	143.499
B	dChr16	Zt251	Runal	11	271.49	267.767	98.6285	317	0.0171783	116.763	118.387	129.497
B	dChr16	Zt270	Runal	11	276.299	272.356	98.5729	344	0.0149666	124.503	126.305	138.152
B	dChr16	Zt251	Runal	10	269.197	265.046	98.4578	362	0.015631	134.474	136.58	127.467
B	dChr16	Zt270	Runal	10	251.593	248.517	98.7775	347	0.0172967	137.921	139.628	142.252
B	dChr16	Zt251	Runal	11	281.448	277.711	98.6721	416	0.0165805	147.807	149.796	123.167
B	dChr16	Zt270	Runal	10	302.026	297.588	98.5308	450	0.0168317	148.994	151.216	149.007
B	dChr16	Zt270	Runal	10	282.496	278.697	98.6554	428	0.0154697	151.507	153.572	129.932
B	dChr16	Zt270	Runal	11	288.471	284.61	98.6617	443	0.0169219	153.569	155.652	134.696
B	dChr16	Zt251	Runal	10	262.154	258.071	98.4425	415	0.017057	158.304	160.809	142.556
B	dChr16	Zt270	Runal	12	336.484	331.887	98.6337	562	0.0170717	167.021	169.335	135.468
B	dChr16	Zt251	Runal	13	281.812	277.998	98.6464	494	0.0153135	175.294	177.699	139.778
B	dChr16	Zt270	Runal	12	256.663	252.902	98.5347	463	0.0153968	180.392	183.075	139.344
B	dChr16	Zt270	Runal	11	298.71	294.364	98.5451	565	0.0152449	189.147	191.939	133.29
B	dChr16	Zt270	Runal	10	287.083	283.083	98.6067	551	0.0164383	191.931	194.643	136.911
B	dChr16	Zt251	Runal	11	259.185	255.15	98.4431	511	0.0157818	197.157	200.275	136.516
B	dChr16	Zt270	Runal	9	248.12	244.416	98.5071	502	0.0156379	202.321	205.387	136.669
B	dChr16	Zt251	Runal	11	265.272	260.814	98.3195	565	0.0147857	212.989	216.629	136.737
B	dChr16	Zt251	Runal	11	306.585	302.409	98.638	673	0.0160499	219.515	222.546	123.929
B	dChr16	Zt270	Runal	11	278.327	274.242	98.5324	666	0.0155523	239.287	242.851	137.449
B	dChr16	Zt251	Runal	12	305.101	301.192	98.7185	731	0.0171421	239.592	242.703	121.051
B	dChr16	Zt251	Runal	10	276.959	273.012	98.5749	675	0.0149871	243.718	247.242	133.762
B	dChr16	Zt251	Runal	12	329.939	325.387	98.6205	833	0.0155978	252.471	256.003	132.112
B	dChr16	Zt251	Obelisk	10	238.697	234.546	98.2608	61	0.0175476	25.5554	26.0077	154.908
B	dChr16	Zt270	Obelisk	10	199.227	195.776	98.2678	62	0.0180799	31.1203	31.6688	143.746
B	dChr16	Zt251	Obelisk	10	282.27	278.309	98.5968	91	0.0180152	32.2386	32.6975	132.942
B	dChr16	Zt270	Obelisk	10	223.778	220.37	98.4768	87	0.0168331	38.8778	39.4791	122.381
B	dChr16	Zt270	Obelisk	10	253.398	249.637	98.5156	121	0.0181621	47.7509	48.4704	127.888
B	dChr16	Zt270	Obelisk	10	262.104	258.353	98.569	147	0.0179927	56.0847	56.8989	145.88
B	dChr16	Zt251	Obelisk	10	272.775	268.972	98.6056	159	0.0165701	58.2897	59.114	120.824
B	dChr16	Zt251	Obelisk	10	222.078	218.738	98.4962	144	0.0163888	64.8422	65.8322	147.422
B	dChr16	Zt251	Obelisk	10	184.83	181.727	98.3212	122	0.016862	66.0066	67.1337	156.346
B	dChr16	Zt251	Obelisk	11	134.125	131.233	97.8433	94	0.0150371	70.0836	71.6285	136.001
B	dChr16	Zt251	Obelisk	10	209.937	206.37	98.301	154	0.017808	73.3552	74.6231	140.743
B	dChr16	Zt251	Obelisk	10	270.871	266.971	98.5602	228	0.0175234	84.1728	85.4025	143.602
B	dChr16	Zt270	Obelisk	11	230.835	227.261	98.4513	209	0.0175841	90.5407	91.9649	148.218
B	dChr16	Zt251	Obelisk	10	264.225	260.413	98.5573	265	0.0172728	100.293	101.761	130.745
B	dChr16	Zt270	Obelisk	10	277.019	273.172	98.6115	289	0.0172422	104.325	105.794	135.048
B	dChr16	Zt270	Obelisk	10	275.02	261.953	95.2485	289	0.0178799	105.083	110.325	137.714
B	dChr16	Zt270	Obelisk	10	249.925	245.718	98.3169	297	0.0162853	118.836	120.87	137.469
B	dChr16	Zt270	Obelisk	10	274.52	249.483	90.8798	377	0.0158741	137.331	151.113	122.804
B	dChr16	Zt251	Obelisk	10	241.831	238.031	98.4287	340	0.0163885	140.594	142.838	127.529
B	dChr16	Zt270	Obelisk	10	208.103	204.476	98.257	294	0.0169794	141.276	143.782	125.481
B	dChr16	Zt251	Obelisk	10	253.728	250.205	98.6115	370	0.0169566	145.825	147.879	145.15
B	dChr16	Zt251	Obelisk	11	257.925	254.177	98.5469	450	0.0158098	174.469	177.042	128.245
B	dChr17	Zt271	Titlis	11	228.442	225.521	98.7216	228	0.0153713	99.8065	101.099	118.003
B	dChr17	Zt271	Titlis	10	325.395	321.428	98.7807	348	0.0174925	106.947	108.267	119.103
B	dChr17	Zt271	Titlis	11	266.096	262.695	98.7219	429	0.0175857	161.22	163.307	129.821
B	dChr17	Zt271	Titlis	9	242.194	239.038	98.6968	408	0.0162587	168.46	170.684	121.942
B	dChr17	Zt299	Titlis	9	280.298	276.61	98.6842	486	0.0157515	173.387	175.699	123.256
B	dChr17	Zt271	Titlis	10	285.676	282.114	98.7533	496	0.0175027	173.623	175.815	133.858
B	dChr17	Zt299	Titlis	10	278.938	275.184	98.6543	554	0.0176404	198.611	201.32	124.732
B	dChr17	Zt299	Titlis	9	315.182	310.773	98.601	626	0.0167483	198.615	201.433	124.107
B	dChr17	Zt299	Titlis	10	308.681	304.584	98.6728	626	0.0163396	202.798	205.526	129.978
B	dChr17	Zt299	Titlis	10	323.955	319.689	98.683	757	0.0156646	233.674	236.793	119.903
B	dChr17	Zt299	Titlis	10	319.744	315.948	98.813	802	0.0165247	250.826	253.839	117.725
B	dChr17	Zt299	Titlis	9	229.651	226.124	98.4644	595	0.0166451	259.089	263.13	126.311
B	dChr17	Zt271	Titlis	11	320.521	316.509	98.7485	850	0.0165735	265.194	268.555	119.286
B	dChr17	Zt299	Titlis	9	249.279	246.137	98.7393	667	0.0167998	267.571	270.988	121.258
B	dChr17	Zt299	Titlis	9	194.196	191.094	98.4024	535	0.0164015	275.495	279.968	120.863
B	dChr17	Zt271	Titlis	9	300.546	296.396	98.619	849	0.0152532	282.486	286.442	125.082
B	dChr17	Zt271	Titlis	9	144.705	142.363	98.3812	424	0.0151346	293.01	297.831	118.626
B	dChr17	Zt299	Titlis	9	252.986	249.676	98.6918	800	0.0157374	316.223	320.415	116.618
B	dChr17	Zt299	Titlis	10	300.267	296.387	98.7077	969	0.0165767	322.712	326.937	114.774
B	dChr17	Zt271	Titlis	10	209.087	205.921	98.4858	708	0.0156564	338.614	343.821	117.208
B	dChr17	Zt299	Titlis	10	210.599	207.732	98.6385	723	0.0156124	343.307	348.045	121.576
B	dChr17	Zt271	Titlis	9	327.19	323.111	98.7535	1144	0.0168972	349.644	354.057	114.004
B	dChr17	Zt271	Titlis	11	269.977	266.285	98.6324	1020	0.0149212	377.81	383.049	113.883
B	dChr17	Zt271	Titlis	10	295.156	290.903	98.5592	1201	0.0150967	406.903	412.852	117.05
B	dChr17	Zt271	Runal	11	322.276	317.869	98.6324	291	0.0162122	90.2952	91.5472	140.193
B	dChr17	Zt299	Runal	10	314.758	310.271	98.5742	335	0.015119	106.431	107.97	141.39
B	dChr17	Zt299	Runal	10	275.647	271.952	98.6596	294	0.0159235	106.658	108.107	139.955
B	dChr17	Zt271	Runal	10	345.563	341.426	98.803	442	0.0164947	127.907	129.457	138.295
B	dChr17	Zt271	Runal	10	224.204	220.998	98.5701	295	0.0163654	131.577	133.485	144.805
B	dChr17	Zt271	Runal	11	138.932	136.557	98.2904	193	0.0163649	138.917	141.333	145.925
B	dChr17	Zt271	Runal	12	239.767	236.242	98.5297	334	0.0151736	139.302	141.38	137.055
B	dChr17	Zt299	Runal	9	296.517	292.631	98.6894	423	0.0163949	142.656	144.551	140.951
B	dChr17	Zt299	Runal	10	282.456	278.666	98.6585	409	0.0167385	144.802	146.77	140.667
B	dChr17	Zt299	Runal	10	300.271	296.349	98.6941	465	0.0166533	154.86	156.909	130.07
B	dChr17	Zt299	Runal	10	256.211	252.758	98.6522	407	0.0167636	158.854	161.024	143.073
B	dChr17	Zt299	Runal	10	391.534	386.442	98.6994	680	0.0159636	173.676	175.965	135.473
B	dChr17	Zt271	Runal	11	251.663	248.013	98.55	446	0.0153569	177.221	179.829	125.585
B	dChr17	Zt299	Runal	9	300.151	296.011	98.6208	554	0.0161418	184.574	187.155	134.462
B	dChr17	Zt271	Runal	10	266.093	262.338	98.589	522	0.015918	196.172	198.98	131.031
B	dChr17	Zt299	Runal	9	288.317	284.445	98.6569	566	0.0159118	196.312	198.984	138.049
B	dChr17	Zt271	Runal	11	212.957	210.048	98.6343	429	0.0161573	201.449	204.239	136.792
B	dChr17	Zt271	Runal	11	278.296	274.34	98.5783	591	0.0155543	212.364	215.426	134.732
B	dChr17	Zt271	Runal	12	247.191	243.836	98.6425	541	0.0162221	218.859	221.871	112.502
B	dChr17	Zt299	Runal	10	272.59	268.593	98.5338	663	0.0157468	243.223	246.842	134.937
B	dChr17	Zt271	Runal	11	230.474	227.136	98.552	563	0.0159934	244.28	247.869	132.728
B	dChr17	Zt271	Runal	10	256.126	252.54	98.5999	697	0.015134	272.132	275.996	120.895
B	dChr17	Zt299	Runal	10	267.291	263.325	98.5163	736	0.015815	275.356	279.503	136.169
B	dChr17	Zt299	Runal	10	320.542	316.296	98.6756	931	0.0152531	290.446	294.344	136.268
B	dChr17	Zt271	Obelisk	11	321.23	317.062	98.7028	104	0.0158106	32.3756	32.8011	111.282
B	dChr17	Zt271	Obelisk	10	370.262	365.678	98.762	159	0.0184577	42.9426	43.4809	145.433
B	dChr17	Zt299	Obelisk	9	271.844	267.958	98.5703	126	0.0171006	46.3501	47.0224	157.013
B	dChr17	Zt299	Obelisk	9	305.034	301.132	98.7207	157	0.0173253	51.4696	52.1366	136.37
B	dChr17	Zt271	Obelisk	10	262.829	259.081	98.5742	173	0.0168115	65.8223	66.7744	135.799
B	dChr17	Zt299	Obelisk	10	227.076	223.621	98.4785	157	0.0175276	69.1397	70.208	146.065
B	dChr17	Zt299	Obelisk	9	259.612	255.849	98.5506	190	0.0172096	73.1861	74.2625	141.544
B	dChr17	Zt299	Obelisk	9	333.785	328.708	98.4787	278	0.0173549	83.287	84.5736	139.232
B	dChr17	Zt271	Obelisk	10	267.777	264.009	98.5928	227	0.0179967	84.772	85.9819	142.432
B	dChr17	Zt299	Obelisk	10	263.668	259.949	98.5895	225	0.0174927	85.3345	86.5553	147.216
B	dChr17	Zt271	Obelisk	9	268.284	264.027	98.4136	234	0.0173226	87.2211	88.6271	141.472
B	dChr17	Zt271	Obelisk	11	296.606	292.097	98.48	270	0.0172114	91.0299	92.4349	143.685
B	dChr17	Zt299	Obelisk	9	167.317	164.226	98.1524	156	0.0175912	93.2362	94.9912	148.363
B	dChr17	Zt299	Obelisk	10	272.604	268.985	98.6725	263	0.017081	96.4769	97.7748	146.624
B	dChr17	Zt271	Obelisk	10	316.319	311.324	98.421	360	0.015939	113.809	115.635	134.681
B	dChr17	Zt271	Obelisk	10	239.198	235.464	98.4387	277	0.0167264	115.803	117.64	119.056
B	dChr17	Zt271	Obelisk	9	227.073	223.276	98.3278	263	0.0162	115.822	117.792	122.632
B	dChr17	Zt271	Obelisk	10	269.562	265.848	98.6222	313	0.017585	116.114	117.736	128.905
B	dChr17	Zt299	Obelisk	9	185.679	182.134	98.0908	228	0.0169898	122.792	125.182	148.86
B	dChr17	Zt271	Obelisk	10	288.187	283.965	98.5349	363	0.0165454	125.96	127.833	133.729
B	dChr17	Zt299	Obelisk	10	338.963	334.529	98.6918	435	0.0165637	128.333	130.034	137.886
B	dChr17	Zt299	Obelisk	10	313.654	309.428	98.6526	465	0.0168245	148.252	150.277	136.953
B	dChr17	Zt271	Obelisk	9	192.303	189.052	98.3092	328	0.0167686	170.564	173.498	147.891
B	dChr18	Zt272	Titlis	10	303.63	299.53	98.6497	418	0.0171571	137.668	139.552	134.659
B	dChr18	Zt290	Titlis	10	229.524	226.688	98.7644	340	0.0168885	148.133	149.986	122.861
B	dChr18	Zt272	Titlis	9	249.162	245.395	98.4882	415	0.0159295	166.558	169.115	129.125
B	dChr18	Zt272	Titlis	10	291.748	287.616	98.5836	495	0.0155554	169.667	172.105	130.296
B	dChr18	Zt272	Titlis	9	329.976	326.011	98.7984	572	0.0151732	173.346	175.454	123.272
B	dChr18	Zt290	Titlis	9	277.085	273.416	98.6756	507	0.0159804	182.976	185.432	120.577
B	dChr18	Zt272	Titlis	9	182.003	178.968	98.3322	336	0.0173172	184.612	187.743	129.873
B	dChr18	Zt290	Titlis	10	209.216	206.199	98.5579	394	0.0160769	188.322	191.077	132.74
B	dChr18	Zt290	Titlis	11	295.346	291.345	98.6454	571	0.0159722	193.332	195.987	129.746
B	dChr18	Zt290	Titlis	10	190.28	187.043	98.299	369	0.0155648	193.925	197.281	124.696
B	dChr18	Zt272	Titlis	9	287.998	284.041	98.6259	707	0.0140728	245.488	248.908	121.816
B	dChr18	Zt290	Titlis	10	246.854	243.697	98.7211	622	0.0162605	251.97	255.235	123.645
B	dChr18	Zt290	Titlis	9	256.993	252.944	98.4243	659	0.0159123	256.427	260.532	126.619
B	dChr18	Zt272	Titlis	10	276.745	272.652	98.5209	721	0.0161428	260.528	264.44	117.431
B	dChr18	Zt290	Titlis	9	304.978	300.943	98.677	828	0.0151852	271.495	275.135	123.607
B	dChr18	Zt290	Titlis	9	191.417	188.498	98.4752	521	0.0158893	272.181	276.396	123.222
B	dChr18	Zt290	Titlis	9	190.299	187.5	98.5293	532	0.0155767	279.56	283.733	123.61
B	dChr18	Zt290	Titlis	11	302.792	298.875	98.7062	857	0.0155905	283.032	286.742	118.043
B	dChr18	Zt272	Titlis	9	320.248	316.109	98.7076	951	0.0157842	296.958	300.846	121.291
B	dChr18	Zt272	Titlis	9	326.282	322.192	98.7463	1022	0.0159446	313.226	317.202	122.967
B	dChr18	Zt290	Titlis	9	219.982	216.478	98.4075	691	0.0167025	314.117	319.201	121.047
B	dChr18	Zt272	Titlis	9	192.792	189.604	98.346	663	0.0145904	343.893	349.677	124.291
B	dChr18	Zt272	Titlis	9	275.473	271.76	98.6521	981	0.0157875	356.115	360.98	125.408
B	dChr18	Zt272	Titlis	9	342.609	338.444	98.7844	1506	0.0150391	439.568	444.977	107.046
B	dChr18	Zt272	Runal	10	294.285	289.965	98.532	148	0.0156829	50.2914	51.0407	144.86
B	dChr18	Zt290	Runal	10	316.425	312.153	98.65	319	0.0156067	100.814	102.193	138.564
B	dChr18	Zt272	Runal	11	307.379	303.653	98.7878	320	0.0163658	104.106	105.383	134.984
B	dChr18	Zt290	Runal	12	322.245	318.01	98.6859	422	0.0178615	130.956	132.7	137.081
B	dChr18	Zt290	Runal	12	243.077	239.74	98.6269	344	0.0181836	141.519	143.489	136.117
B	dChr18	Zt272	Runal	9	263.463	259.769	98.5978	430	0.0161748	163.211	165.532	138.85
B	dChr18	Zt272	Runal	10	273.405	269.21	98.4657	489	0.0159	178.856	181.643	135.633
B	dChr18	Zt272	Runal	9	311.361	307.202	98.6642	573	0.0157057	184.031	186.522	142.133
B	dChr18	Zt290	Runal	11	220.243	216.891	98.4778	409	0.0152752	185.704	188.574	137.097
B	dChr18	Zt272	Runal	9	321.549	317.454	98.7263	605	0.014926	188.152	190.579	141.768
B	dChr18	Zt290	Runal	11	285.806	281.977	98.6603	561	0.0163885	196.287	198.953	139.989
B	dChr18	Zt272	Runal	9	246.374	242.571	98.4566	492	0.0163831	199.696	202.827	142.431
B	dChr18	Zt290	Runal	11	261.8	258.231	98.6367	566	0.0165962	216.195	219.183	130.077
B	dChr18	Zt272	Runal	9	302.872	298.739	98.6354	665	0.0157324	219.565	222.602	134.893
B	dChr18	Zt290	Runal	11	268.573	264.91	98.636	596	0.01564	221.914	224.982	126.258
B	dChr18	Zt290	Runal	11	319.349	315.351	98.7483	709	0.0161586	222.014	224.829	125.419
B	dChr18	Zt272	Runal	10	350.933	346.364	98.698	793	0.0159175	225.969	228.95	143.774
B	dChr18	Zt290	Runal	11	262.385	258.587	98.5526	596	0.0153653	227.148	230.483	123.626
B	dChr18	Zt290	Runal	12	262.723	258.971	98.572	647	0.0163713	246.267	249.835	134.297
B	dChr18	Zt272	Runal	10	263.193	259.181	98.4757	656	0.0155016	249.247	253.105	131.019
B	dChr18	Zt290	Runal	11	263.713	260.006	98.5944	680	0.0151321	257.857	261.533	130.196
B	dChr18	Zt272	Runal	9	251.608	248.131	98.6178	673	0.0151293	267.479	271.228	133.546
B	dChr18	Zt290	Runal	11	199.977	196.831	98.4269	567	0.0159145	283.533	288.065	127.876
B	dChr18	Zt272	Runal	10	314.582	310.439	98.683	909	0.0171049	288.955	292.811	141.036
B	dChr18	Zt290	Obelisk	10	222.346	218.734	98.3757	65	0.0152153	29.2338	29.7165	136.41
B	dChr18	Zt290	Obelisk	9	261.313	257.211	98.4303	103	0.0179401	39.4163	40.0449	144.32
B	dChr18	Zt272	Obelisk	10	242.009	238.598	98.5903	100	0.0155439	41.3207	41.9116	136.826
B	dChr18	Zt290	Obelisk	9	237.761	233.886	98.37	100	0.0158123	42.059	42.7559	160.973
B	dChr18	Zt290	Obelisk	9	287.006	282.976	98.5958	143	0.0174262	49.8247	50.5343	140.118
B	dChr18	Zt290	Obelisk	10	307.886	303.428	98.5521	189	0.0179301	61.3864	62.2882	136.428
B	dChr18	Zt290	Obelisk	11	311.998	307.76	98.6417	206	0.017217	66.0262	66.9353	120.724
B	dChr18	Zt290	Obelisk	10	288.312	280.598	97.3243	199	0.0163773	69.0225	70.9201	126.496
B	dChr18	Zt272	Obelisk	10	223.145	219.613	98.4174	156	0.0171296	69.9097	71.0339	139.049
B	dChr18	Zt272	Obelisk	10	257.41	253.612	98.5243	206	0.0176382	80.0278	81.2265	157.273
B	dChr18	Zt272	Obelisk	9	214.214	211.194	98.5901	176	0.0167334	82.1607	83.3356	147.396
B	dChr18	Zt272	Obelisk	10	281.742	278.149	98.7246	239	0.0170912	84.8293	85.9252	132.609
B	dChr18	Zt290	Obelisk	10	281.383	277.244	98.5288	260	0.017359	92.4006	93.7803	138.966
B	dChr18	Zt290	Obelisk	9	303.801	299.733	98.661	298	0.0166074	98.0906	99.4219	129.1
B	dChr18	Zt290	Obelisk	10	288.075	284.026	98.5943	284	0.0159078	98.5854	99.991	138.133
B	dChr18	Zt272	Obelisk	9	268.998	265.058	98.5353	267	0.0177013	99.2573	100.733	139.928
B	dChr18	Zt272	Obelisk	9	212.228	209.081	98.5175	218	0.0178964	102.72	104.266	151.935
B	dChr18	Zt290	Obelisk	10	298.395	293.326	98.3013	332	0.0174598	111.262	113.185	148.912
B	dChr18	Zt290	Obelisk	10	190.716	183.568	96.2523	235	0.0162192	123.22	128.018	126.122
B	dChr18	Zt272	Obelisk	10	204.496	200.633	98.111	320	0.0167111	156.482	159.495	156.325
B	dChr18	Zt272	Obelisk	10	210.197	206.629	98.3025	353	0.0166289	167.938	170.838	130.515
B	dChr19	Zt278	Titlis	10	257.186	253.695	98.6425	378	0.0155197	146.975	148.998	119.173
B	dChr19	Zt278	Titlis	10	207.741	204.705	98.5386	345	0.016855	166.072	168.535	137.63
B	dChr19	Zt278	Titlis	10	292.437	288.709	98.7249	562	0.0157489	192.178	194.66	118.38
B	dChr19	Zt278	Titlis	9	274.153	270.217	98.5644	540	0.0156814	196.97	199.839	118.303
B	dChr19	Zt278	Titlis	10	249.112	245.866	98.6971	500	0.017733	200.713	203.363	125.784
B	dChr19	Zt278	Titlis	11	291.01	287.113	98.6607	611	0.0155628	209.958	212.808	136.802
B	dChr19	Zt278	Titlis	12	389.166	384.428	98.7826	819	0.0161358	210.45	213.044	120.928
B	dChr19	Zt278	Titlis	11	293.908	289.936	98.6484	656	0.0171831	223.199	226.257	124.218
B	dChr19	Zt278	Titlis	10	193.167	190.18	98.4536	453	0.0159767	234.512	238.195	126.767
B	dChr19	Zt278	Titlis	10	336.713	332.436	98.73	902	0.0145633	267.884	271.33	119.783
B	dChr19	Zt278	Titlis	11	291.076	287.346	98.7185	790	0.0167219	271.407	274.93	117.09
B	dChr19	Zt278	Titlis	9	248.589	244.989	98.5517	899	0.014793	361.641	366.956	119.058
B	dChr19	Zt278	Runal	10	248.272	244.931	98.6543	185	0.0170992	74.5149	75.5313	147.986
B	dChr19	Zt278	Runal	12	333.157	328.715	98.6665	381	0.014558	114.36	115.906	149.458
B	dChr19	Zt278	Runal	13	262.811	259.315	98.6697	310	0.0160713	117.955	119.546	152.601
B	dChr19	Zt278	Runal	11	265.316	261.696	98.6356	351	0.0150479	132.295	134.125	130.51
B	dChr19	Zt278	Runal	11	316.801	312.457	98.6289	431	0.0156599	136.048	137.939	133.953
B	dChr19	Zt278	Runal	10	246.164	242.613	98.5576	345	0.0150308	140.151	142.202	134.48
B	dChr19	Zt278	Runal	11	273.258	269.647	98.6785	406	0.0163972	148.577	150.567	139.372
B	dChr19	Zt278	Runal	10	270.787	267.133	98.6504	446	0.0152074	164.705	166.958	140.179
B	dChr19	Zt278	Runal	12	275.33	271.646	98.662	510	0.0160776	185.232	187.744	146.403
B	dChr19	Zt278	Runal	10	245.842	242.294	98.5568	457	0.0166668	185.892	188.614	141.314
B	dChr19	Zt278	Runal	11	273.543	269.659	98.5798	539	0.0160084	197.044	199.882	138.209
B	dChr19	Zt278	Runal	10	285.011	280.822	98.5301	790	0.0145539	277.182	281.317	127.23
B	dChr19	Zt278	Obelisk	10	219.189	215.569	98.3484	47	0.0177686	21.4427	21.8028	141.507
B	dChr19	Zt278	Obelisk	11	263.593	259.874	98.589	120	0.0166249	45.5247	46.1763	132.962
B	dChr19	Zt278	Obelisk	11	243.955	240.586	98.6188	124	0.017932	50.829	51.5408	135.423
B	dChr19	Zt278	Obelisk	10	263.654	259.591	98.4592	179	0.0170077	67.8921	68.9546	137.358
B	dChr19	Zt278	Obelisk	11	355.137	349.927	98.5328	261	0.0163995	73.4927	74.5871	122.776
B	dChr19	Zt278	Obelisk	11	245.622	242.22	98.615	212	0.0175209	86.3116	87.5238	140.798
B	dChr19	Zt278	Obelisk	10	247.224	243.459	98.4773	230	0.0175792	93.0331	94.4716	130.473
B	dChr19	Zt278	Obelisk	10	286.734	282.684	98.5876	294	0.01638	102.534	104.003	127.057
B	dChr19	Zt278	Obelisk	10	285.999	282.087	98.6321	341	0.0163195	119.231	120.885	145.582
B	dChr19	Zt278	Obelisk	10	318.871	314.541	98.6422	523	0.017569	164.016	166.274	150.818
B	dChr19	Zt278	Obelisk	10	237.288	233.603	98.4471	545	0.0159791	229.679	233.302	131.059
B	dChr20	Zt279	Titlis	10	297.874	293.888	98.6617	301	0.0165608	101.049	102.42	141.872
B	dChr20	Zt279	Titlis	10	281.843	277.614	98.4993	298	0.0173699	105.733	107.343	137.375
B	dChr20	Zt279	Titlis	11	242.189	238.405	98.4377	476	0.0166002	196.541	199.66	136.38
B	dChr20	Zt279	Titlis	11	252.796	249.243	98.5945	507	0.0163148	200.557	203.416	134.24
B	dChr20	Zt279	Titlis	9	259.924	255.825	98.4231	543	0.0156006	208.907	212.254	122.135
B	dChr20	Zt279	Titlis	9	309.75	305.767	98.714	653	0.0165031	210.815	213.561	126.737
B	dChr20	Zt279	Titlis	9	264.031	260.71	98.7424	594	0.0148809	224.974	227.839	122.51
B	dChr20	Zt279	Titlis	11	293.596	289.908	98.7438	766	0.016398	260.903	264.222	116.798
B	dChr20	Zt279	Titlis	10	348.879	344.325	98.6948	943	0.016012	270.294	273.869	124.676
B	dChr20	Zt279	Titlis	11	223.004	219.778	98.5534	620	0.0163166	278.022	282.103	123.244
B	dChr20	Zt279	Titlis	9	216.288	213.119	98.5347	760	0.0146605	351.383	356.608	117.772
B	dChr20	Zt279	Titlis	9	303.33	299.556	98.756	1122	0.0157199	369.895	374.554	117.999
B	dChr20	Zt279	Runal	11	291.374	286.862	98.4513	206	0.0156883	70.6995	71.8116	137.732
B	dChr20	Zt279	Runal	12	299.368	295.489	98.7041	259	0.0172239	86.5155	87.6514	135.223
B	dChr20	Zt279	Runal	10	331.292	327.079	98.7283	296	0.0166274	89.3471	90.498	144.611
B	dChr20	Zt279	Runal	11	244.301	241.141	98.7066	257	0.0174867	105.198	106.577	136.043
B	dChr20	Zt279	Runal	12	238.027	234.326	98.4453	260	0.0148523	109.231	110.956	140.73
B	dChr20	Zt279	Runal	11	343.17	337.797	98.4345	408	0.015716	118.892	120.782	148.061
B	dChr20	Zt279	Runal	12	309.338	305.286	98.6899	371	0.0167071	119.933	121.525	133.413
B	dChr20	Zt279	Runal	11	242.132	238.828	98.6354	394	0.0177742	162.721	164.972	138.885
B	dChr20	Zt279	Runal	12	344.56	339.44	98.5141	613	0.0160636	177.908	180.591	137.423
B	dChr20	Zt279	Runal	12	284.903	280.988	98.6257	530	0.015184	186.028	188.62	135.424
B	dChr20	Zt279	Runal	11	230.451	226.744	98.3913	465	0.01704	201.778	205.077	146.22
B	dChr20	Zt279	Runal	11	264.526	260.81	98.5951	597	0.0159824	225.687	228.902	139.874
B	dChr20	Zt279	Obelisk	11	259.173	255.226	98.4772	130	0.0176617	50.1596	50.9352	151.275
B	dChr20	Zt279	Obelisk	12	258.527	254.95	98.6163	153	0.0177461	59.1815	60.0118	150.207
B	dChr20	Zt279	Obelisk	9	263.517	259.775	98.5803	194	0.0175026	73.6196	74.6799	141.655
B	dChr20	Zt279	Obelisk	11	257.103	253.458	98.5822	221	0.0169795	85.9577	87.1939	138.17
B	dChr20	Zt279	Obelisk	10	262.071	258.306	98.5635	254	0.0170681	96.9203	98.3328	131.599
B	dChr20	Zt279	Obelisk	10	307.249	303.054	98.6344	299	0.0177068	97.3151	98.6624	136.096
B	dChr20	Zt279	Obelisk	10	283.225	279.432	98.6607	343	0.0166938	121.105	122.749	139.275
B	dChr20	Zt279	Obelisk	10	285.454	281.417	98.5859	371	0.0168144	129.968	131.833	126.245
B	dChr20	Zt279	Obelisk	9	403.746	398.763	98.7658	823	0.0169395	203.841	206.388	132.94
B	dChr20	Zt279	Obelisk	9	252.21	248.382	98.4825	608	0.0162656	241.069	244.784	134.432
B	dChr20	Zt279	Obelisk	9	186.045	182.843	98.2785	459	0.0143489	246.714	251.036	123.999
B	dChr21	Zt267	Titlis	12	336.276	331.75	98.6543	76	0.0158735	22.6005	22.9088	147.4
B	dChr21	Zt267	Titlis	12	275.104	271.465	98.6773	401	0.0157762	145.763	147.717	129.602
B	dChr21	Zt269	Titlis	10	383.342	378.463	98.7273	604	0.0166022	157.562	159.593	116.948
B	dChr21	Zt269	Titlis	10	307.337	303.106	98.6235	504	0.0171565	163.989	166.278	127.709
B	dChr21	Zt269	Titlis	9	367.39	362.814	98.7545	623	0.0158934	169.574	171.713	131.077
B	dChr21	Zt269	Titlis	11	289.369	285.56	98.6838	491	0.0171061	169.679	171.943	129.519
B	dChr21	Zt267	Titlis	10	275.322	271.464	98.5989	474	0.0161814	172.162	174.609	127.316
B	dChr21	Zt269	Titlis	10	337.482	332.991	98.6693	631	0.0153467	186.973	189.494	126.388
B	dChr21	Zt267	Titlis	10	290.817	286.72	98.5912	598	0.0156251	205.628	208.566	126.684
B	dChr21	Zt267	Titlis	10	222.569	219.318	98.5391	476	0.0158935	213.866	217.037	122.462
B	dChr21	Zt267	Titlis	10	365.971	361.366	98.7417	791	0.0160075	216.137	218.892	125.026
B	dChr21	Zt267	Titlis	9	241.604	237.917	98.4743	540	0.0165147	223.507	226.97	127.278
B	dChr21	Zt269	Titlis	10	242.546	238.978	98.5287	546	0.0167077	225.112	228.473	131.137
B	dChr21	Zt267	Titlis	9	236.912	233.807	98.6895	647	0.0156122	273.097	276.723	119.859
B	dChr21	Zt269	Titlis	9	236.221	232.823	98.5616	652	0.0146308	276.013	280.041	124.214
B	dChr21	Zt267	Titlis	10	236.211	232.806	98.5585	690	0.0153361	292.112	296.384	119.806
B	dChr21	Zt267	Titlis	11	335.399	330.965	98.6779	1041	0.0160841	310.376	314.535	120.868
B	dChr21	Zt269	Titlis	9	261.128	257.222	98.5039	876	0.0160254	335.467	340.562	121.719
B	dChr21	Zt269	Titlis	9	337.239	333.159	98.7902	1166	0.0145931	345.749	349.983	114.801
B	dChr21	Zt269	Titlis	9	231.9	228.582	98.5695	830	0.0164787	357.913	363.108	135.902
B	dChr21	Zt269	Titlis	10	288.157	284.137	98.6049	1133	0.0134571	393.188	398.751	134.185
B	dChr21	Zt267	Titlis	9	292.905	289.048	98.6835	1279	0.0139742	436.661	442.486	120.458
B	dChr21	Zt267	Titlis	9	190.986	187.843	98.3542	869	0.0144708	455.007	462.62	130.757
B	dChr21	Zt269	Titlis	10	289.695	285.699	98.6207	1449	0.0148223	500.181	507.176	129.658
B	dChr21	Zt267	Runal	10	311.706	307.55	98.6664	194	0.0160062	62.2381	63.0793	134.983
B	dChr21	Zt267	Runal	12	258.391	254.859	98.6328	221	0.0163297	85.5292	86.7148	147.109
B	dChr21	Zt267	Runal	12	237.379	233.759	98.475	238	0.0154453	100.262	101.814	144.111
B	dChr21	Zt269	Runal	10	267.024	263.41	98.6465	282	0.0166027	105.608	107.057	132.461
B	dChr21	Zt267	Runal	12	279.717	275.642	98.5432	335	0.0149868	119.764	121.535	132.414
B	dChr21	Zt269	Runal	11	252.944	249.27	98.5476	307	0.0163828	121.371	123.159	133.55
B	dChr21	Zt267	Runal	10	233.179	229.824	98.5609	290	0.0145992	124.368	126.184	137.578
B	dChr21	Zt267	Runal	12	325.258	320.937	98.6717	405	0.0156613	124.517	126.193	138.743
B	dChr21	Zt267	Runal	10	263.986	259.726	98.3864	343	0.0152932	129.931	132.062	141.367
B	dChr21	Zt269	Runal	11	206.807	203.056	98.1866	276	0.0147579	133.458	135.923	134.298
B	dChr21	Zt267	Runal	10	278.053	274.321	98.6579	376	0.0160531	135.226	137.066	137.417
B	dChr21	Zt267	Runal	12	275.461	271.616	98.604	382	0.0161007	138.677	140.64	130.718
B	dChr21	Zt269	Runal	10	258.555	254.995	98.6229	362	0.0163354	140.009	141.964	141.371
B	dChr21	Zt267	Runal	12	319.825	315.286	98.5806	487	0.0173026	152.271	154.463	135.994
B	dChr21	Zt269	Runal	11	277.663	273.878	98.6366	444	0.0161413	159.906	162.116	132.672
B	dChr21	Zt267	Runal	12	270.695	266.796	98.5597	435	0.0155128	160.697	163.046	138.043
B	dChr21	Zt267	Runal	10	209.069	205.71	98.3934	342	0.0169048	163.583	166.254	139.357
B	dChr21	Zt269	Runal	10	272.72	268.952	98.6186	451	0.0161298	165.371	167.688	136.635
B	dChr21	Zt269	Runal	10	221.426	217.976	98.4421	397	0.0163126	179.292	182.13	129.103
B	dChr21	Zt269	Runal	9	304.106	299.738	98.5637	561	0.0173421	184.475	187.164	138.797
B	dChr21	Zt269	Runal	10	322.958	318.663	98.6702	639	0.0165868	197.859	200.525	143.415
B	dChr21	Zt269	Runal	10	375.393	370.389	98.6669	928	0.0147293	247.208	250.548	132.383
B	dChr21	Zt269	Runal	10	265.156	261.421	98.5916	686	0.0161637	258.716	262.412	140.109
B	dChr21	Zt269	Runal	9	208.399	204.947	98.3434	589	0.0152183	282.63	287.391	139.506
B	dChr21	Zt269	Obelisk	10	275.258	271.453	98.6174	82	0.0182032	29.7902	30.2078	144.706
B	dChr21	Zt267	Obelisk	11	266.464	262.443	98.4907	81	0.0170142	30.3981	30.8639	145.225
B	dChr21	Zt267	Obelisk	11	169.023	165.388	97.8493	82	0.0171177	48.514	49.5803	135.901
B	dChr21	Zt269	Obelisk	9	259.545	255.669	98.5068	149	0.0181775	57.4083	58.2785	139.563
B	dChr21	Zt269	Obelisk	9	262.605	259.08	98.6578	152	0.017907	57.8817	58.6692	134.431
B	dChr21	Zt269	Obelisk	10	319.328	313.413	98.1479	204	0.0174976	63.8842	65.0898	126.039
B	dChr21	Zt269	Obelisk	9	244.462	241.267	98.693	179	0.0184196	73.2221	74.1918	134.043
B	dChr21	Zt267	Obelisk	10	221.727	218.284	98.4472	163	0.0175465	73.5138	74.6733	121.883
B	dChr21	Zt267	Obelisk	10	295.314	288.148	97.5735	234	0.0180146	79.2377	81.2083	129.642
B	dChr21	Zt269	Obelisk	10	343.73	338.877	98.5879	286	0.0174246	83.2047	84.3965	132.873
B	dChr21	Zt269	Obelisk	9	318.436	313.922	98.5824	287	0.0163649	90.128	91.424	144.439
B	dChr21	Zt269	Obelisk	9	247.75	244.27	98.5955	227	0.0174233	91.6246	92.9298	139.827
B	dChr21	Zt267	Obelisk	10	287.015	283.082	98.6298	265	0.0164963	92.3298	93.6125	129.527
B	dChr21	Zt269	Obelisk	9	310.643	306.65	98.7147	300	0.0171155	96.574	97.8314	149.84
B	dChr21	Zt267	Obelisk	10	189.426	186.088	98.2377	192	0.01594	101.359	103.177	123.806
B	dChr21	Zt267	Obelisk	10	212.16	208.968	98.4959	231	0.0180356	108.88	110.543	143.499
B	dChr21	Zt267	Obelisk	10	187.055	184.379	98.5695	204	0.0170766	109.059	110.642	139.266
B	dChr21	Zt267	Obelisk	10	171.918	168.812	98.1938	200	0.016074	116.335	118.475	136.782
B	dChr21	Zt269	Obelisk	10	313.424	308.471	98.42	369	0.0170086	117.732	119.622	133.812
B	dChr21	Zt267	Obelisk	10	276.262	272.265	98.5531	384	0.0166832	138.998	141.039	123.915
B	dChr21	Zt267	Obelisk	10	237.601	233.211	98.1524	333	0.0170541	140.151	142.789	123.322
B	dChr21	Zt267	Obelisk	10	297.338	293.292	98.6393	472	0.0163665	158.742	160.932	136.449
B	dChr21	Zt269	Obelisk	9	298.355	294.156	98.5927	621	0.0162392	208.142	211.113	136.312
B	dChr21	Zt269	Obelisk	9	159.441	155.887	97.7708	336	0.0165583	210.737	215.541	149.162
B	H2O	H2O	Titlis		359.54	156.098	43.416	14	0.0141541	3.89386	8.96872	147.817
B	H2O	H2O	Titlis	19	410.611	406.498	98.9982	20	0.0129495	4.87079	4.92007	152.536
B	H2O	H2O	Titlis	21	427.019	422.098	98.8474	26	0.0140902	6.08872	6.15971	154.637
B	H2O	H2O	Runal	19	451.946	292.883	64.805	13	0.01163	2.87645	4.43863	171.923
B	H2O	H2O	Runal	21	477.656	472.677	98.9576	15	0.0137174	3.14034	3.17341	178.618
B	H2O	H2O	Runal	19	421.114	416.881	98.9949	16	0.0112665	3.79945	3.83802	170.622
B	H2O	H2O	Obelisk	19	284.89	280.938	98.6128	11	0.0144358	3.86114	3.91545	163.069
B	H2O	H2O	Obelisk	19	247.106	241.621	97.78	21	0.0164439	8.49837	8.69132	138.749
B	H2O	H2O	Obelisk	21	201.534	197.052	97.7763	21	0.0160818	10.4201	10.6571	129.159
B	WT	Zt244	Titlis	10	317.102	312.671	98.6027	493	0.0156766	155.47	157.674	124.459
B	WT	Zt244	Titlis	10	264.978	261.584	98.7191	428	0.0168137	161.523	163.619	130.565
B	WT	Zt244	Titlis	10	288.673	285.02	98.7347	475	0.0164609	164.546	166.655	120.321
B	WT	Zt244	Titlis	10	223.472	220.274	98.5688	378	0.0166415	169.149	171.605	133.958
B	WT	Zt244	Titlis	12	249.323	245.689	98.5427	458	0.0166422	183.698	186.414	118.357
B	WT	Zt244	Titlis	9	253.662	250.507	98.7564	567	0.0169701	223.526	226.341	127.316
B	WT	Zt244	Titlis	10	276.113	272.491	98.688	623	0.0151381	225.632	228.632	117.678
B	WT	Zt244	Titlis	9	273.214	269.775	98.7413	653	0.0161414	239.007	242.053	124.513
B	WT	Zt244	Titlis	11	210.937	207.834	98.529	549	0.0163296	260.267	264.153	126.338
B	WT	Zt244	Titlis	10	262.385	258.861	98.657	711	0.0164667	270.976	274.665	126.321
B	WT	Zt244	Titlis	9	236.172	232.794	98.5695	643	0.0155806	272.259	276.21	134.241
B	WT	Zt244	Titlis	10	175.859	172.41	98.0387	483	0.0154992	274.652	280.147	125.033
B	WT	Zt244	Runal	12	295.924	292.036	98.6859	167	0.0153156	56.4333	57.1848	142.925
B	WT	Zt244	Runal	12	258.026	254.483	98.6268	237	0.0171656	91.8512	93.1301	146.805
B	WT	Zt244	Runal	12	303.654	299.544	98.6462	301	0.0166945	99.1258	100.486	137.36
B	WT	Zt244	Runal	11	242.139	238.584	98.5319	241	0.01573	99.5296	101.013	143.795
B	WT	Zt244	Runal	11	266.953	263.505	98.7083	314	0.0165717	117.624	119.163	129.788
B	WT	Zt244	Runal	12	269.587	265.76	98.5807	318	0.0159047	117.958	119.657	143.313
B	WT	Zt244	Runal	12	296.253	291.992	98.5615	355	0.0161484	119.83	121.579	146.198
B	WT	Zt244	Runal	11	259.033	255.453	98.618	434	0.0165586	167.546	169.894	134.616
B	WT	Zt244	Runal	12	258.141	254.479	98.5815	439	0.0159594	170.062	172.509	129.514
B	WT	Zt244	Runal	11	265.92	261.998	98.5253	487	0.0160792	183.138	185.879	136.905
B	WT	Zt244	Runal	11	292.727	288.849	98.6755	587	0.0168757	200.528	203.22	145.62
B	WT	Zt244	Runal	11	217.885	214.542	98.4658	588	0.0163107	269.867	274.072	128.872
B	WT	Zt244	Obelisk	13	212.192	208.639	98.3254	54	0.0152499	25.4486	25.8821	134.132
B	WT	Zt244	Obelisk	10	235.528	232.011	98.5065	117	0.0169059	49.6756	50.4287	129.697
B	WT	Zt244	Obelisk	10	285.765	281.716	98.5832	174	0.0169642	60.8892	61.7643	142.658
B	WT	Zt244	Obelisk	10	252.455	248.95	98.6118	208	0.0176923	82.391	83.5509	138.415
B	WT	Zt244	Obelisk	10	258.674	255.037	98.5943	215	0.0173347	83.1163	84.3013	146.116
B	WT	Zt244	Obelisk	10	281.445	277.554	98.6176	250	0.0166434	88.8273	90.0724	127.685
B	WT	Zt244	Obelisk	10	260.802	257.06	98.5653	271	0.0174367	103.91	105.423	136.422
B	WT	Zt244	Obelisk	10	215.834	210.721	97.631	228	0.0164797	105.637	108.2	130.141
B	WT	Zt244	Obelisk	10	257.661	254.041	98.595	279	0.0172462	108.282	109.825	139.967
B	WT	Zt244	Obelisk	10	214.881	211.196	98.2851	284	0.0168701	132.166	134.472	131.679
B	WT	Zt244	Obelisk	10	273.395	269.638	98.6258	365	0.017081	133.506	135.366	133.345
C	dChr14	Zt260	Titlis	9	241.576	237.813	98.4426	60	0.015775	24.8369	25.2299	143.436
C	dChr14	Zt260	Titlis	12	222.776	219.637	98.5907	92	0.0160398	41.297	41.8874	126.798
C	dChr14	Zt295	Titlis	10	277.723	273.913	98.6282	127	0.0166948	45.729	46.365	133.384
C	dChr14	Zt260	Titlis	12	286.755	282.579	98.5435	133	0.0153093	46.381	47.0665	140.304
C	dChr14	Zt295	Titlis	10	281.937	278.132	98.6503	192	0.0174916	68.1004	69.0321	129.026
C	dChr14	Zt295	Titlis	9	290.271	286.394	98.6644	283	0.0161615	97.4953	98.815	129.87
C	dChr14	Zt295	Titlis	9	282.758	278.902	98.6362	299	0.0152832	105.744	107.206	131.449
C	dChr14	Zt260	Titlis	11	170.4	167.297	98.179	211	0.0166203	123.826	126.123	138.265
C	dChr14	Zt295	Titlis	10	136.288	133.656	98.0685	169	0.016868	124.002	126.444	142.324
C	dChr14	Zt260	Titlis	10	240.729	236.986	98.4453	337	0.0156757	139.992	142.203	123.922
C	dChr14	Zt295	Titlis	10	295.358	291.068	98.5476	457	0.016799	154.728	157.008	127.907
C	dChr14	Zt295	Titlis	10	293.918	290.109	98.7038	465	0.0151805	158.207	160.285	133.074
C	dChr14	Zt260	Titlis	12	226.024	222.559	98.4669	359	0.0162364	158.833	161.306	137.668
C	dChr14	Zt260	Titlis	10	233.322	230.256	98.686	399	0.0165986	171.009	173.286	143.619
C	dChr14	Zt295	Titlis	10	170.94	167.988	98.2729	316	0.016481	184.86	188.109	138.028
C	dChr14	Zt260	Titlis	10	170.42	167.854	98.4944	322	0.0168407	188.945	191.834	124.928
C	dChr14	Zt260	Titlis	9	178.647	175.971	98.5024	354	0.0170179	198.156	201.169	122.051
C	dChr14	Zt295	Titlis	9	220.051	216.375	98.3293	645	0.0163409	293.114	298.094	133.155
C	dChr14	Zt260	Runal	12	339.65	335.071	98.652	172	0.0159366	50.6404	51.3323	162.754
C	dChr14	Zt295	Runal	10	326.11	321.532	98.5964	198	0.0165391	60.7158	61.5801	129.668
C	dChr14	Zt260	Runal	11	326.877	321.87	98.4682	212	0.0163731	64.8562	65.8652	135.053
C	dChr14	Zt260	Runal	11	297.731	293.605	98.6142	198	0.015335	66.503	67.4376	123.657
C	dChr14	Zt295	Runal	10	226.474	223.032	98.4804	185	0.0172274	81.6872	82.9477	149.701
C	dChr14	Zt295	Runal	9	326.813	320.957	98.208	306	0.0162332	93.6314	95.34	126.811
C	dChr14	Zt260	Runal	13	237.041	233.093	98.3345	225	0.0158029	94.9201	96.5278	111.143
C	dChr14	Zt260	Runal	11	317.559	312.581	98.4324	317	0.015938	99.824	101.414	134.164
C	dChr14	Zt260	Runal	13	275.945	271.718	98.468	277	0.0162516	100.382	101.944	162.471
C	dChr14	Zt295	Runal	10	366.125	361.245	98.667	375	0.0156283	102.424	103.808	140.017
C	dChr14	Zt295	Runal	9	337.457	332.609	98.5634	374	0.0155409	110.829	112.444	143.534
C	dChr14	Zt260	Runal	10	216.4	212.546	98.2194	260	0.0170046	120.148	122.326	126.378
C	dChr14	Zt295	Runal	9	225.653	221.768	98.278	307	0.0151006	136.049	138.433	142.824
C	dChr14	Zt295	Runal	10	336.878	332.33	98.65	526	0.0155137	156.14	158.276	144.63
C	dChr14	Zt260	Runal	9	375.679	370.759	98.6903	600	0.0161165	159.711	161.83	136.396
C	dChr14	Zt295	Runal	11	307.932	303.267	98.4852	547	0.0158422	177.637	180.369	138.541
C	dChr14	Zt295	Runal	10	352.106	347.036	98.5599	673	0.015039	191.135	193.928	128.945
C	dChr14	Zt260	Runal	9	287.156	282.991	98.5495	611	0.0157348	212.776	215.908	130.018
C	dChr14	Zt295	Obelisk	9	160.894	157.255	97.7384	50	0.0164788	31.0763	31.7954	152.035
C	dChr14	Zt260	Obelisk	10	310.749	296.71	95.4822	116	0.0167624	37.3291	39.0954	127.357
C	dChr14	Zt295	Obelisk	10	189.948	185.987	97.9147	71	0.015725	37.3786	38.1747	135.963
C	dChr14	Zt295	Obelisk	9	127.417	114.632	89.9661	53	0.013377	41.5956	46.2348	154.859
C	dChr14	Zt260	Obelisk	11	272.433	256.063	93.991	114	0.01657	41.8451	44.5203	135.843
C	dChr14	Zt260	Obelisk	10	217.689	214.101	98.3518	117	0.016558	53.7464	54.647	148.739
C	dChr14	Zt260	Obelisk	9	261.219	257.434	98.5512	146	0.0179076	55.8918	56.7135	136.295
C	dChr14	Zt260	Obelisk	10	270.487	266.318	98.4586	161	0.0171533	59.5223	60.4541	145.388
C	dChr14	Zt295	Obelisk	9	275.101	262.606	95.4583	166	0.0159737	60.3416	63.2125	146.308
C	dChr14	Zt260	Obelisk	10	208.238	204.091	98.0083	148	0.0169916	71.0725	72.5168	135.683
C	dChr14	Zt260	Obelisk	10	199.373	195.432	98.0232	142	0.0159235	71.2232	72.6595	118.444
C	dChr14	Zt260	Obelisk	9	276.724	272.829	98.5926	238	0.0174863	86.0063	87.2341	149.08
C	dChr14	Zt260	Obelisk	10	206.231	202.937	98.4026	216	0.0178115	104.737	106.437	133.669
C	dChr14	Zt295	Obelisk	9	154.92	152.23	98.2638	173	0.0174243	111.671	113.644	123.07
C	dChr14	Zt295	Obelisk	10	184.928	181.374	98.0782	259	0.0160892	140.055	142.799	138.02
C	dChr15	Zt291	Titlis	13	170.186	166.713	97.9596	36	0.0149351	21.1534	21.594	136.123
C	dChr15	Zt291	Titlis	11	278.859	274.876	98.5716	340	0.0168306	121.925	123.692	116.351
C	dChr15	Zt291	Titlis	11	254.421	250.322	98.3888	368	0.0155549	144.642	147.011	124.141
C	dChr15	Zt291	Titlis	11	165.836	162.629	98.0661	257	0.0165138	154.972	158.028	125.467
C	dChr15	Zt291	Titlis	10	216.886	213.826	98.5893	372	0.0152553	171.519	173.973	130.494
C	dChr15	Zt291	Titlis	10	267.494	263.7	98.5815	605	0.0168084	226.173	229.428	138.061
C	dChr15	Zt291	Titlis	10	221.162	217.551	98.3672	505	0.0150773	228.339	232.13	126.841
C	dChr15	Zt291	Titlis	10	141.582	139.146	98.28	377	0.0155727	266.277	270.937	121.775
C	dChr15	Zt291	Titlis	9	NA	NA	NA	NA	NA	NA	NA	NA
C	dChr15	Zt291	Runal	11	324.476	320.052	98.6367	99	0.0158545	30.5108	30.9325	128.084
C	dChr15	Zt291	Runal	12	295.597	291.447	98.5962	165	0.0149861	55.8193	56.6141	148.989
C	dChr15	Zt291	Runal	11	256.619	252.604	98.4356	166	0.0145617	64.6874	65.7155	154.961
C	dChr15	Zt291	Runal	11	309.353	305.135	98.6365	212	0.0158309	68.5302	69.4775	132.999
C	dChr15	Zt291	Runal	12	307.912	303.335	98.5133	239	0.0156239	77.6195	78.7909	130.898
C	dChr15	Zt291	Runal	9	399.333	394.121	98.6949	343	0.0161591	85.8932	87.029	145.634
C	dChr15	Zt291	Runal	10	307.173	303.11	98.6772	342	0.0158598	111.338	112.83	133.685
C	dChr15	Zt291	Runal	10	303.392	299.092	98.5826	373	0.0157769	122.943	124.711	150.122
C	dChr15	Zt291	Runal	11	222.218	218.7	98.417	313	0.0153928	140.853	143.118	127.842
C	dChr15	Zt291	Obelisk	10	223.2	219.488	98.3372	74	0.016091	33.1542	33.7148	147.836
C	dChr15	Zt291	Obelisk	9	189.008	185.733	98.2672	74	0.0159096	39.1518	39.8422	153.041
C	dChr15	Zt291	Obelisk	9	238.208	234.329	98.3714	95	0.0164374	39.8811	40.5414	133.186
C	dChr15	Zt291	Obelisk	10	288.032	272.454	94.5916	121	0.0160476	42.0092	44.4111	122.183
C	dChr15	Zt291	Obelisk	10	271.962	266.689	98.0613	131	0.0162943	48.1685	49.1208	122.38
C	dChr15	Zt291	Obelisk	9	245.236	241.3	98.3949	160	0.016897	65.2433	66.3076	149.46
C	dChr16	Zt270	Titlis	12	315.211	159.99	50.7564	28	0.0144576	8.88294	17.5011	142.654
C	dChr16	Zt251	Titlis	13	232.871	229.413	98.515	49	0.0160939	21.0417	21.3589	131.015
C	dChr16	Zt270	Titlis	12	271.588	267.526	98.5045	76	0.0163032	27.9836	28.4084	137.623
C	dChr16	Zt251	Titlis	12	154.182	151.026	97.9532	46	0.0164239	29.8349	30.4583	134.699
C	dChr16	Zt251	Titlis	12	171.041	168.348	98.4254	59	0.0148066	34.4947	35.0465	134.596
C	dChr16	Zt251	Titlis	13	288.045	284.254	98.6841	132	0.016608	45.8262	46.4373	120.676
C	dChr16	Zt270	Titlis	9	220.854	217.287	98.385	124	0.0160129	56.1456	57.0673	153.092
C	dChr16	Zt251	Titlis	13	295.523	291.471	98.629	178	0.0168519	60.2322	61.0695	134.745
C	dChr16	Zt270	Titlis	12	286.726	282.949	98.6828	175	0.0163638	61.034	61.8486	123.105
C	dChr16	Zt270	Titlis	9	223.3	219.74	98.4059	174	0.0154886	77.922	79.1843	140.74
C	dChr16	Zt251	Titlis	11	264.183	260.424	98.5772	218	0.016932	82.5187	83.7097	132.584
C	dChr16	Zt270	Titlis	12	173.076	169.985	98.2141	145	0.0156342	83.7782	85.3016	138.984
C	dChr16	Zt251	Titlis	12	269.491	265.71	98.597	256	0.0158182	94.9939	96.3457	132.785
C	dChr16	Zt270	Titlis	11	199.124	195.797	98.3291	219	0.0154699	109.982	111.851	136.671
C	dChr16	Zt270	Titlis	10	243.863	239.974	98.4049	277	0.0165827	113.588	115.429	127.826
C	dChr16	Zt270	Titlis	11	263.089	259.065	98.4705	416	0.0160181	158.121	160.577	141.675
C	dChr16	Zt251	Runal	12	278.975	274.736	98.4805	71	0.0153785	25.4503	25.843	136.801
C	dChr16	Zt251	Runal	14	310.453	305.881	98.5272	80	0.0149009	25.7688	26.154	155.417
C	dChr16	Zt270	Runal	12	344.51	339.804	98.6338	144	0.0147705	41.7985	42.3774	133.646
C	dChr16	Zt251	Runal	10	302.265	297.599	98.4562	134	0.0147745	44.332	45.0271	149.336
C	dChr16	Zt251	Runal	12	239.753	234.87	97.9634	109	0.0142523	45.4635	46.4087	146.945
C	dChr16	Zt270	Runal	12	275.174	270.967	98.471	142	0.0159172	51.6037	52.405	145.993
C	dChr16	Zt251	Runal	11	282.479	278.569	98.6155	146	0.0165871	51.6852	52.4108	131.417
C	dChr16	Zt251	Runal	12	328.969	324.767	98.7225	186	0.0152589	56.5402	57.2719	146.081
C	dChr16	Zt251	Runal	13	300.685	296.252	98.5259	181	0.0162365	60.1959	61.0966	136.764
C	dChr16	Zt251	Runal	11	287.353	282.881	98.4438	207	0.0157314	72.0369	73.1756	160.517
C	dChr16	Zt270	Runal	12	326.696	322.014	98.5669	263	0.0158956	80.5031	81.6736	142.53
C	dChr16	Zt270	Runal	11	252.958	248.18	98.1113	206	0.0159619	81.4366	83.0043	147.042
C	dChr16	Zt251	Runal	11	245.857	242.102	98.4726	206	0.0153474	83.7884	85.088	132.879
C	dChr16	Zt270	Runal	10	244.361	240.331	98.3509	216	0.0154072	88.3938	89.8759	135.155
C	dChr16	Zt270	Runal	12	354.559	349.683	98.6247	326	0.0163857	91.9451	93.2272	137.494
C	dChr16	Zt270	Runal	11	236.939	232.888	98.2904	304	0.0154439	128.303	130.535	144.944
C	dChr16	Zt270	Obelisk	11	219.175	213.586	97.4497	54	0.0171054	24.6378	25.2826	122.39
C	dChr16	Zt251	Obelisk	11	263.359	259.355	98.4797	70	0.0151957	26.5797	26.99	130.279
C	dChr16	Zt251	Obelisk	10	237.314	233.453	98.373	68	0.0163596	28.654	29.128	142.811
C	dChr16	Zt270	Obelisk	10	229.712	225.922	98.3501	76	0.0163856	33.0849	33.6399	128.402
C	dChr16	Zt270	Obelisk	9	190.748	187.321	98.2035	66	0.015832	34.6006	35.2335	144.748
C	dChr16	Zt270	Obelisk	10	183.713	180.097	98.0319	74	0.0163328	40.2802	41.0889	142.922
C	dChr16	Zt251	Obelisk	11	240.865	235.986	97.9743	102	0.0162302	42.3474	43.2229	140.16
C	dChr16	Zt251	Obelisk	12	257.67	249.507	96.832	110	0.0165463	42.6902	44.0869	129.982
C	dChr16	Zt270	Obelisk	9	217.166	213.534	98.3273	108	0.0158007	49.7315	50.5775	160.485
C	dChr16	Zt270	Obelisk	11	255.312	251.064	98.3363	142	0.0161692	55.6183	56.5593	136.637
C	dChr16	Zt251	Obelisk	10	271.27	253.401	93.413	165	0.0165233	60.825	65.1141	117.532
C	dChr16	Zt270	Obelisk	11	120.715	117.696	97.4992	85	0.0157557	70.4137	72.2198	156.911
C	dChr16	Zt270	Obelisk	10	269.901	251.446	93.1621	196	0.0166485	72.6192	77.9493	124.462
C	dChr16	Zt270	Obelisk	11	258.247	253.838	98.2929	195	0.0160641	75.5091	76.8206	135.923
C	dChr16	Zt251	Obelisk	11	282.359	278.429	98.608	257	0.0167418	91.0189	92.3038	140.46
C	dChr16	Zt251	Obelisk	10	212.598	193.462	90.9989	229	0.0156284	107.715	118.369	129.76
C	dChr17	Zt271	Titlis	8	258.896	255.333	98.6235	84	0.0145801	32.4454	32.8983	140.683
C	dChr17	Zt299	Titlis	8	288.471	284.77	98.7172	117	0.0156481	40.5587	41.0858	132.218
C	dChr17	Zt299	Titlis	12	197.352	194.159	98.3824	88	0.0161996	44.5904	45.3236	139.873
C	dChr17	Zt299	Titlis	12	224.146	220.472	98.361	130	0.0163611	57.998	58.9644	133.74
C	dChr17	Zt299	Titlis	10	212.654	209.744	98.6317	157	0.0165304	73.8289	74.8531	131.223
C	dChr17	Zt271	Titlis	10	255.385	251.802	98.597	225	0.016278	88.1024	89.356	139.567
C	dChr17	Zt271	Titlis	12	261.611	258.105	98.6598	247	0.0163982	94.4151	95.6976	130.944
C	dChr17	Zt271	Titlis	11	309.908	306.05	98.7551	343	0.0160209	110.678	112.073	132.478
C	dChr17	Zt299	Titlis	10	254.273	250.523	98.5253	288	0.015283	113.264	114.959	137.086
C	dChr17	Zt299	Titlis	9	244.306	241.264	98.7546	278	0.0164216	113.792	115.227	140.478
C	dChr17	Zt299	Titlis	12	251.44	247.918	98.5992	297	0.0163696	118.12	119.798	123.836
C	dChr17	Zt299	Titlis	11	232.67	229.568	98.6667	286	0.0162172	122.921	124.582	128.707
C	dChr17	Zt271	Titlis	11	361.468	357.304	98.8479	455	0.0163419	125.875	127.343	130.676
C	dChr17	Zt271	Titlis	10	294.267	290.127	98.5932	383	0.0165889	130.154	132.011	114.399
C	dChr17	Zt271	Titlis	11	222.191	219.088	98.6035	409	0.0162638	184.076	186.683	129.843
C	dChr17	Zt271	Titlis	11	243.872	240.52	98.6256	449	0.0159397	184.113	186.679	115.785
C	dChr17	Zt299	Titlis	13	231.19	228.049	98.6412	465	0.0161579	201.133	203.904	118.233
C	dChr17	Zt271	Titlis	11	273.172	269.194	98.5438	580	0.016127	212.321	215.458	114.174
C	dChr17	Zt299	Runal	12	286.121	281.662	98.4417	106	0.0147485	37.0473	37.6337	129.838
C	dChr17	Zt299	Runal	12	296.891	292.44	98.5009	119	0.0149115	40.082	40.6921	159.68
C	dChr17	Zt299	Runal	12	232.128	228.137	98.2807	104	0.0156385	44.8029	45.5867	156.475
C	dChr17	Zt299	Runal	13	263.685	259.785	98.5211	133	0.0145526	50.439	51.1961	145.844
C	dChr17	Zt271	Runal	12	279.019	274.852	98.5065	204	0.0153597	73.1132	74.2217	144.87
C	dChr17	Zt271	Runal	12	262.844	258.406	98.3115	213	0.0147863	81.0367	82.4285	144.546
C	dChr17	Zt299	Runal	11	270.407	266.28	98.4735	224	0.0165903	82.838	84.1221	138.169
C	dChr17	Zt299	Runal	12	271.444	267.395	98.5082	237	0.0159804	87.3107	88.633	134.903
C	dChr17	Zt299	Runal	12	306.907	302.171	98.4568	273	0.0158098	88.9521	90.3463	138.073
C	dChr17	Zt299	Runal	11	241.362	237.551	98.4208	221	0.0152064	91.5636	93.0327	145.01
C	dChr17	Zt271	Runal	12	335.082	330.439	98.6144	390	0.0160755	116.39	118.025	130.904
C	dChr17	Zt299	Runal	11	372.727	367.553	98.612	464	0.0152672	124.488	126.24	142.846
C	dChr17	Zt271	Runal	10	289.716	285.632	98.5904	405	0.0157574	139.792	141.791	134.283
C	dChr17	Zt271	Runal	10	304.13	300.181	98.7015	428	0.0153276	140.729	142.581	134.251
C	dChr17	Zt271	Runal	12	297.333	293.066	98.565	463	0.0162209	155.718	157.985	140.185
C	dChr17	Zt271	Runal	11	266.507	262.744	98.5878	417	0.0159046	156.468	158.71	135.128
C	dChr17	Zt271	Runal	12	315.436	311.168	98.647	550	0.0156305	174.362	176.753	131.044
C	dChr17	Zt271	Runal	9	275.929	271.806	98.5057	551	0.0165244	199.689	202.718	145.766
C	dChr17	Zt299	Obelisk	10	367.09	318.487	86.7599	80	0.0157843	21.793	25.1188	128.862
C	dChr17	Zt299	Obelisk	10	240.616	236.781	98.4061	66	0.0157439	27.4296	27.8739	134.769
C	dChr17	Zt299	Obelisk	10	317.603	281.822	88.7342	92	0.0165649	28.967	32.6447	127.926
C	dChr17	Zt271	Obelisk	9	210.271	206.65	98.278	73	0.0162195	34.717	35.3253	144.897
C	dChr17	Zt271	Obelisk	9	218.782	215.066	98.3014	80	0.0177525	36.5661	37.1979	135.415
C	dChr17	Zt299	Obelisk	11	201.295	114.493	56.8783	78	0.0149274	38.7491	68.1263	123.472
C	dChr17	Zt271	Obelisk	9	233.088	229.78	98.5811	102	0.0169275	43.7604	44.3902	146.803
C	dChr17	Zt299	Obelisk	10	230.687	226.965	98.3865	102	0.015932	44.2157	44.9408	152.78
C	dChr17	Zt299	Obelisk	10	174.942	169.831	97.0788	86	0.0159626	49.1592	50.6385	139.33
C	dChr17	Zt271	Obelisk	10	296.092	263.829	89.1037	149	0.0162592	50.3222	56.476	125.012
C	dChr17	Zt271	Obelisk	9	225.314	221.375	98.2516	122	0.0170197	54.1467	55.1102	141.629
C	dChr17	Zt271	Obelisk	10	328.974	321.995	97.8785	200	0.0172101	60.795	62.1128	140.021
C	dChr17	Zt299	Obelisk	10	234.235	193.673	82.6831	150	0.0170931	64.0381	77.45	135.361
C	dChr17	Zt271	Obelisk	9	238.727	234.998	98.4381	167	0.0171664	69.9544	71.0644	151.666
C	dChr17	Zt271	Obelisk	9	226.516	216.177	95.4358	160	0.0166734	70.6352	74.0133	136.502
C	dChr17	Zt271	Obelisk	10	353.874	317.263	89.6541	318	0.0156572	89.8624	100.232	116.381
C	dChr18	Zt272	Titlis	10	246.981	243.45	98.5703	82	0.0174177	33.2009	33.6825	121.73
C	dChr18	Zt272	Titlis	12	257.75	254.082	98.5773	90	0.0166995	34.9176	35.4216	124.444
C	dChr18	Zt290	Titlis	9	188.794	185.944	98.4908	137	0.0162434	72.566	73.678	143.912
C	dChr18	Zt272	Titlis	11	123.935	121.622	98.1337	104	0.0156471	83.915	85.5109	146.85
C	dChr18	Zt272	Titlis	10	268.418	264.619	98.5847	249	0.0163096	92.7658	94.0976	129.211
C	dChr18	Zt290	Titlis	11	251.38	247.655	98.5181	255	0.0170328	101.44	102.966	128.544
C	dChr18	Zt290	Titlis	11	220.952	217.193	98.2986	226	0.0166058	102.285	104.055	132.401
C	dChr18	Zt272	Titlis	11	235.908	232.661	98.6236	251	0.01657	106.397	107.882	128.327
C	dChr18	Zt290	Titlis	11	258.055	254.382	98.5767	285	0.0171735	110.442	112.036	121.233
C	dChr18	Zt290	Titlis	10	160.224	157.158	98.0865	183	0.0162693	114.215	116.444	141.762
C	dChr18	Zt272	Titlis	11	220.139	217.057	98.5998	273	0.0169518	124.012	125.773	132.745
C	dChr18	Zt272	Titlis	10	233.969	230.435	98.4895	333	0.0169426	142.327	144.509	125.632
C	dChr18	Zt272	Titlis	11	275.749	272.039	98.6544	438	0.0151073	158.84	161.006	133.465
C	dChr18	Zt290	Titlis	11	221.98	218.74	98.5405	392	0.0156352	176.593	179.208	123.381
C	dChr18	Zt272	Titlis	10	198.454	195.372	98.4468	403	0.0171042	203.069	206.273	133.301
C	dChr18	Zt290	Titlis	11	203.08	199.726	98.3487	435	0.0159272	214.202	217.798	126.814
C	dChr18	Zt290	Titlis	11	233.625	230.102	98.492	506	0.0163948	216.586	219.902	129.677
C	dChr18	Zt290	Titlis	11	203.585	200.125	98.3003	821	0.0138186	403.271	410.244	120.964
C	dChr18	Zt290	Runal	13	283.352	278.818	98.4001	59	0.0151175	20.8222	21.1607	142.035
C	dChr18	Zt272	Runal	9	321.293	316.757	98.5883	138	0.0162327	42.9515	43.5665	142.659
C	dChr18	Zt290	Runal	10	300.522	296.344	98.6098	163	0.0165284	54.239	55.0036	142.562
C	dChr18	Zt272	Runal	11	355.745	351.008	98.6686	231	0.0169376	64.9342	65.8104	144.268
C	dChr18	Zt272	Runal	10	244.192	240.261	98.3902	173	0.0174346	70.8459	72.005	129.604
C	dChr18	Zt290	Runal	10	299.987	295.801	98.6045	243	0.0158932	81.0035	82.1499	145.796
C	dChr18	Zt272	Runal	10	335.712	330.53	98.4561	282	0.0152529	84.0005	85.3176	147.931
C	dChr18	Zt272	Runal	10	319.216	314.675	98.5773	280	0.0159417	87.7148	88.9808	139.997
C	dChr18	Zt290	Runal	11	243.257	239.499	98.4552	240	0.0162466	98.6612	100.209	142.614
C	dChr18	Zt290	Runal	9	320.994	316.492	98.5973	368	0.0158101	114.644	116.275	143.313
C	dChr18	Zt272	Runal	10	329.643	325.237	98.6631	387	0.0159193	117.4	118.99	140.754
C	dChr18	Zt272	Runal	10	303.892	299.741	98.6339	359	0.0169715	118.134	119.77	154.07
C	dChr18	Zt272	Runal	11	326.869	322.158	98.5587	403	0.0154471	123.291	125.094	139.619
C	dChr18	Zt272	Runal	11	342.753	338.242	98.684	442	0.0143644	128.956	130.676	142.852
C	dChr18	Zt290	Runal	9	257.492	253.873	98.5945	347	0.0159986	134.762	136.683	140.29
C	dChr18	Zt290	Runal	12	308.172	303.916	98.6189	425	0.0166198	137.91	139.841	135.158
C	dChr18	Zt290	Runal	10	267.975	264.242	98.607	374	0.0155936	139.566	141.537	135.07
C	dChr18	Zt290	Runal	10	293.926	289.571	98.5183	464	0.0152152	157.863	160.237	134.076
C	dChr18	Zt290	Obelisk	9	123.756	121.461	98.1454	25	0.0169798	20.201	20.5828	162.654
C	dChr18	Zt290	Obelisk	12	129.176	126.652	98.0456	42	0.0171361	32.5137	33.1618	139.241
C	dChr18	Zt290	Obelisk	12	166.376	162.848	97.8793	66	0.0165233	39.6692	40.5287	140.366
C	dChr18	Zt272	Obelisk	10	191.904	188.576	98.2656	89	0.0173244	46.3773	47.1959	137.814
C	dChr18	Zt290	Obelisk	10	237.881	233.309	98.0781	125	0.0171372	52.5474	53.5771	140.372
C	dChr18	Zt272	Obelisk	8	283.128	278.874	98.4974	159	0.0159371	56.1583	57.015	142.671
C	dChr18	Zt290	Obelisk	9	194.574	180.694	92.8665	120	0.0159502	61.6732	66.4106	135.784
C	dChr18	Zt290	Obelisk	9	254.036	250.452	98.5891	162	0.0169397	63.7705	64.6831	137.552
C	dChr18	Zt272	Obelisk	9	341.903	337.129	98.6038	235	0.0165351	68.733	69.7062	144.821
C	dChr18	Zt290	Obelisk	10	184.746	181.238	98.1008	131	0.0172025	70.908	72.2808	151.616
C	dChr18	Zt290	Obelisk	9	285.632	281.358	98.504	210	0.0171255	73.5213	74.6379	130.416
C	dChr18	Zt272	Obelisk	9	288.124	280.107	97.2176	273	0.0166339	94.7509	97.4627	139.297
C	dChr18	Zt272	Obelisk	10	222.108	218.084	98.1881	213	0.0166554	95.8993	97.6689	125.016
C	dChr18	Zt272	Obelisk	10	277.546	273.11	98.4017	331	0.0161395	119.259	121.196	135.737
C	dChr18	Zt272	Obelisk	10	277.664	273.09	98.3529	372	0.0164698	133.975	136.219	126.339
C	dChr19	Zt278	Titlis	10	286.569	282.666	98.6381	135	0.0151886	47.1091	47.7596	136.367
C	dChr19	Zt278	Titlis	10	204.131	200.879	98.4067	160	0.0167377	78.3809	79.65	139.645
C	dChr19	Zt278	Titlis	11	244.521	241.124	98.6105	203	0.0170461	83.0194	84.1892	144.017
C	dChr19	Zt278	Titlis	10	240.129	236.612	98.5351	307	0.0163784	127.848	129.749	131.298
C	dChr19	Zt278	Titlis	11	242.63	239.027	98.5152	329	0.0151935	135.597	137.641	127.267
C	dChr19	Zt278	Titlis	11	167.968	165.158	98.3271	228	0.0157499	135.74	138.05	131.188
C	dChr19	Zt278	Titlis	10	237.809	233.94	98.373	351	0.0160126	147.597	150.038	121.742
C	dChr19	Zt278	Titlis	10	236.859	233.355	98.5204	392	0.0150179	165.499	167.985	133.318
C	dChr19	Zt278	Titlis	11	124.969	122.469	97.9991	409	0.015775	327.281	333.963	127.847
C	dChr19	Zt278	Runal	11	302.4	298.192	98.6085	165	0.0157073	54.5635	55.3334	124.702
C	dChr19	Zt278	Runal	10	240.571	236.305	98.2269	172	0.0156609	71.4967	72.7872	142.471
C	dChr19	Zt278	Runal	11	289.775	285.806	98.6305	245	0.0162619	84.5484	85.7224	147.191
C	dChr19	Zt278	Runal	11	322.603	318.259	98.6534	276	0.0165747	85.5541	86.7219	155.301
C	dChr19	Zt278	Runal	11	254.697	251.208	98.63	276	0.0153041	108.364	109.869	145.76
C	dChr19	Zt278	Runal	10	280.818	276.846	98.5857	406	0.0151456	144.578	146.652	135.303
C	dChr19	Zt278	Runal	10	260.418	255.699	98.1879	395	0.0148098	151.679	154.478	135.076
C	dChr19	Zt278	Runal	10	280.727	276.121	98.3593	439	0.0166502	156.38	158.988	127.751
C	dChr19	Zt278	Runal	11	338.128	333.178	98.536	532	0.0153026	157.337	159.674	118.171
C	dChr19	Zt278	Obelisk	10	299.643	295.471	98.608	135	0.0158082	45.0537	45.6897	136.121
C	dChr19	Zt278	Obelisk	10	225.447	221.807	98.3852	117	0.0166383	51.8968	52.7487	148.656
C	dChr19	Zt278	Obelisk	10	232.138	228.545	98.4519	131	0.0162396	56.4318	57.3192	140.319
C	dChr19	Zt278	Obelisk	10	127.965	125.086	97.7503	81	0.0171081	63.2987	64.7555	141.818
C	dChr19	Zt278	Obelisk	9	281.773	277.537	98.4965	210	0.0170445	74.5281	75.6657	137.226
C	dChr19	Zt278	Obelisk	9	242.274	238.306	98.3618	188	0.0157819	77.5979	78.8903	120.102
C	dChr19	Zt278	Obelisk	11	202.527	198.875	98.1969	187	0.0167178	92.3333	94.0287	123.079
C	dChr19	Zt278	Obelisk	10	255.377	251.55	98.5014	257	0.0163798	100.636	102.167	140.054
C	dChr20	Zt279	Titlis	14	259.156	255.558	98.6118	60	0.0165802	23.1521	23.478	128.267
C	dChr20	Zt279	Titlis	13	184.876	181.422	98.1314	47	0.0150086	25.4224	25.9065	140.763
C	dChr20	Zt279	Titlis	13	206.265	203.057	98.4447	85	0.0147927	41.2091	41.8601	128.563
C	dChr20	Zt279	Titlis	13	260.928	257.454	98.6687	115	0.0156869	44.0734	44.6681	130.177
C	dChr20	Zt279	Titlis	12	227.886	223.405	98.0338	151	0.0162838	66.2613	67.5903	151.325
C	dChr20	Zt279	Titlis	11	196.105	193.305	98.5721	159	0.0168007	81.0791	82.2536	141.099
C	dChr20	Zt279	Titlis	12	213.088	209.655	98.3891	206	0.016824	96.6738	98.2566	141.56
C	dChr20	Zt279	Titlis	13	195.73	192.613	98.4076	229	0.0168121	116.998	118.891	142.389
C	dChr20	Zt279	Titlis	10	184.142	181.124	98.3611	224	0.01548	121.645	123.672	135.354
C	dChr20	Zt279	Runal	12	372.74	367.627	98.6283	111	0.014604	29.7795	30.1936	152.093
C	dChr20	Zt279	Runal	11	365.626	360.892	98.7053	128	0.0149603	35.0084	35.4676	146.662
C	dChr20	Zt279	Runal	12	350.978	346.361	98.6848	141	0.0167534	40.1735	40.7089	158.433
C	dChr20	Zt279	Runal	13	316.136	311.726	98.6052	143	0.0147768	45.2338	45.8736	147.163
C	dChr20	Zt279	Runal	12	268.789	264.628	98.452	127	0.0147787	47.2489	47.9919	148.449
C	dChr20	Zt279	Runal	12	267.291	262.989	98.3908	143	0.01615	53.4998	54.3748	153.367
C	dChr20	Zt279	Runal	11	270.382	266.097	98.4151	185	0.0152109	68.4216	69.5235	147.15
C	dChr20	Zt279	Runal	10	278.61	274.144	98.3971	198	0.0154908	71.0671	72.2248	143.739
C	dChr20	Zt279	Runal	13	214.95	211.531	98.4093	226	0.0157864	105.141	106.84	150.59
C	dChr20	Zt279	Obelisk	16	218.715	46.1384	21.0952	9	0.0141647	4.11495	19.5065	132.836
C	dChr20	Zt279	Obelisk	11	100.1	97.1667	97.0699	21	0.017019	20.9791	21.6123	148.552
C	dChr20	Zt279	Obelisk	10	249.486	244.347	97.9401	65	0.0165091	26.0536	26.6015	136.443
C	dChr20	Zt279	Obelisk	13	197.696	93.0551	47.0698	54	0.0144132	27.3147	58.0301	126.967
C	dChr20	Zt279	Obelisk	11	186.707	183.518	98.2918	72	0.016451	38.5631	39.2333	136.419
C	dChr20	Zt279	Obelisk	10	162.943	159.636	97.9708	103	0.0161856	63.2124	64.5217	141.05
C	dChr20	Zt279	Obelisk	11	190.644	186.312	97.7278	129	0.0170982	67.6654	69.2386	137.238
C	dChr20	Zt279	Obelisk	9	202.573	198.704	98.0898	187	0.0163662	92.3123	94.11	122.566
C	dChr21	Zt269	Titlis	10	323.825	319.682	98.7206	108	0.0165835	33.3513	33.7835	129.8
C	dChr21	Zt269	Titlis	9	221.752	218.557	98.5592	100	0.0177939	45.0953	45.7546	138.558
C	dChr21	Zt267	Titlis	9	267.175	263.314	98.5548	156	0.0165762	58.3888	59.245	135.822
C	dChr21	Zt269	Titlis	10	270.999	267.045	98.5407	164	0.0164876	60.5168	61.413	128.47
C	dChr21	Zt267	Titlis	10	166.573	163.904	98.3977	105	0.0154513	63.0354	64.0619	149.734
C	dChr21	Zt269	Titlis	13	277.479	273.856	98.6942	175	0.0161925	63.0678	63.9022	126.952
C	dChr21	Zt269	Titlis	12	301.536	297.576	98.6869	195	0.0162797	64.669	65.5295	131.048
C	dChr21	Zt269	Titlis	11	322.701	318.388	98.6635	217	0.0157918	67.2449	68.1558	134.513
C	dChr21	Zt269	Titlis	10	269.808	266.126	98.6351	193	0.0156395	71.5322	72.5221	140.94
C	dChr21	Zt267	Titlis	10	260.008	256.134	98.51	237	0.0163163	91.1511	92.5297	135.823
C	dChr21	Zt267	Titlis	11	324.703	320.58	98.7301	300	0.0171169	92.3922	93.5805	133.526
C	dChr21	Zt267	Titlis	12	370.949	366.386	98.77	349	0.0156263	94.0831	95.2547	121.484
C	dChr21	Zt267	Titlis	10	274.289	270.652	98.6738	421	0.0158215	153.488	155.551	136.661
C	dChr21	Zt267	Titlis	10	273.888	269.997	98.5793	470	0.0169834	171.603	174.076	117.371
C	dChr21	Zt269	Titlis	11	271.334	267.744	98.6769	517	0.0166741	190.54	193.095	123.277
C	dChr21	Zt267	Titlis	10	262.206	258.015	98.4017	570	0.0156989	217.387	220.918	120.873
C	dChr21	Zt269	Titlis	10	293.037	288.68	98.5132	663	0.0158723	226.252	229.666	132.05
C	dChr21	Zt269	Runal	11	307.271	302.631	98.49	130	0.016134	42.3079	42.9565	140.812
C	dChr21	Zt269	Runal	12	262.502	258.622	98.5221	130	0.0153461	49.5235	50.2664	137.309
C	dChr21	Zt267	Runal	10	262.838	258.698	98.4248	145	0.0172136	55.167	56.05	148.37
C	dChr21	Zt269	Runal	9	313.945	309.343	98.5342	214	0.0172318	68.1649	69.1789	144.835
C	dChr21	Zt267	Runal	12	342.668	337.917	98.6134	267	0.0159087	77.918	79.0135	133.302
C	dChr21	Zt269	Runal	10	316.635	311.907	98.5068	250	0.0161066	78.9553	80.1522	125.26
C	dChr21	Zt267	Runal	11	346.343	333.579	96.3145	286	0.0154337	82.5771	85.7369	136.236
C	dChr21	Zt267	Runal	9	331.312	326.58	98.5717	278	0.0156895	83.9089	85.1247	129.568
C	dChr21	Zt267	Runal	11	291.811	287.897	98.6584	264	0.0147882	90.4694	91.6996	143.201
C	dChr21	Zt267	Runal	11	290.404	286.572	98.6804	305	0.0155956	105.026	106.431	145.92
C	dChr21	Zt269	Runal	10	346.192	341.611	98.6765	388	0.0161215	112.076	113.58	132.314
C	dChr21	Zt269	Runal	11	280.719	276.156	98.3744	338	0.0146566	120.405	122.395	141.782
C	dChr21	Zt267	Runal	9	365.987	361.376	98.7403	514	0.0155461	140.442	142.234	145.608
C	dChr21	Zt269	Runal	10	272.851	268.598	98.4416	388	0.0166391	142.202	144.454	148.99
C	dChr21	Zt267	Runal	8	321.886	317.454	98.6233	473	0.0157361	146.947	148.998	141.02
C	dChr21	Zt269	Runal	10	305.623	301.476	98.643	493	0.0160241	161.31	163.529	134.07
C	dChr21	Zt269	Runal	11	244.394	240.409	98.3696	430	0.0155101	175.946	178.862	120.419
C	dChr21	Zt267	Runal	9	254.148	249.889	98.3239	600	0.0152248	236.083	240.107	122.994
C	dChr21	Zt269	Obelisk	19	113.963	0	0	0	0	0	0	0
C	dChr21	Zt269	Obelisk	9	194.179	190.985	98.3555	28	0.0166462	14.4197	14.6608	129.262
C	dChr21	Zt269	Obelisk	9	191.738	188.068	98.0859	61	0.0167777	31.8142	32.4351	152.217
C	dChr21	Zt267	Obelisk	9	241.754	237.714	98.3288	102	0.0161601	42.1917	42.9088	131.755
C	dChr21	Zt267	Obelisk	9	312.089	307.731	98.6036	146	0.0169793	46.7816	47.4441	136.234
C	dChr21	Zt267	Obelisk	10	308.349	303.672	98.4831	161	0.0167337	52.2135	53.0178	131.427
C	dChr21	Zt269	Obelisk	9	240.52	236.473	98.3175	131	0.0173357	54.4654	55.3975	118.45
C	dChr21	Zt269	Obelisk	10	270.931	266.039	98.1946	204	0.0166753	75.296	76.6804	116.599
C	dChr21	Zt267	Obelisk	9	245.518	241.519	98.3712	185	0.0159556	75.3509	76.5985	134.315
C	dChr21	Zt269	Obelisk	9	134.092	130.324	97.1899	102	0.0152961	76.067	78.2663	152.985
C	dChr21	Zt269	Obelisk	9	159.08	155.698	97.874	125	0.0172839	78.5767	80.2835	160.71
C	dChr21	Zt267	Obelisk	9	255.659	251.826	98.5009	225	0.0158168	88.0079	89.3473	127.441
C	dChr21	Zt269	Obelisk	9	293.105	289.207	98.6703	277	0.0171769	94.5055	95.7791	147.583
C	dChr21	Zt267	Obelisk	9	251.327	247.34	98.4137	274	0.0160851	109.021	110.779	136.442
C	H2O	H2O	Titlis		364.338	0	0	0	0	0	0	0
C	H2O	H2O	Titlis	19	372.096	0	0	0	0	0	0	0
C	H2O	H2O	Titlis	19	198.507	0	0	0	0	0	0	0
C	H2O	H2O	Runal	19	432.993	0	0	0	0	0	0	0
C	H2O	H2O	Runal	19	404.344	399.348	98.7644	8	0.012916	1.97851	2.00326	170.764
C	H2O	H2O	Runal	16	285.173	279.728	98.0906	12	0.0145748	4.20797	4.28988	173.59
C	H2O	H2O	Obelisk		177.667	0	0	0	0	0	0	0
C	H2O	H2O	Obelisk	19	278.539	263.692	94.6697	4	0.0154321	1.43606	1.51692	156.786
C	H2O	H2O	Obelisk	19	241.752	237.92	98.4149	10	0.015119	4.13646	4.20309	158.233
C	WT	Zt244	Titlis	10	254.981	251.514	98.6403	80	0.0152979	31.3749	31.8074	141.743
C	WT	Zt244	Titlis	11	246.676	243.068	98.5375	89	0.0157311	36.0798	36.6153	148.95
C	WT	Zt244	Titlis	12	237.706	234.12	98.4916	88	0.0166724	37.0206	37.5876	113.534
C	WT	Zt244	Titlis	13	334.273	329.797	98.661	159	0.016466	47.566	48.2115	126.489
C	WT	Zt244	Titlis	12	255.892	252.322	98.6049	136	0.0157446	53.1474	53.8993	118.871
C	WT	Zt244	Titlis	13	252.556	249.152	98.6522	144	0.0154476	57.0171	57.7961	135.486
C	WT	Zt244	Titlis	9	167.757	164.557	98.0922	159	0.0153125	94.7799	96.6233	139.999
C	WT	Zt244	Titlis	12	225.138	221.659	98.4547	279	0.0167428	123.924	125.869	114.212
C	WT	Zt244	Titlis	10	200.832	197.316	98.2489	394	0.0156682	196.184	199.68	124.119
C	WT	Zt244	Runal	14	263.907	259.387	98.2873	87	0.0151725	32.9662	33.5407	161.896
C	WT	Zt244	Runal	12	304.886	300.15	98.4466	113	0.0152876	37.063	37.6478	142.118
C	WT	Zt244	Runal	13	264.804	260.106	98.2258	105	0.0163672	39.652	40.3682	140.506
C	WT	Zt244	Runal	12	365.145	360.207	98.6475	161	0.0162086	44.092	44.6966	139.186
C	WT	Zt244	Runal	13	339.841	334.672	98.4788	169	0.0151687	49.7291	50.4973	135.523
C	WT	Zt244	Runal	12	244.297	240.301	98.3646	134	0.0163	54.8513	55.7633	143.829
C	WT	Zt244	Runal	12	206.191	202.747	98.3298	139	0.0160419	67.4132	68.5583	144.652
C	WT	Zt244	Runal	10	248.117	244.389	98.4975	175	0.0149963	70.5313	71.6072	147.381
C	WT	Zt244	Runal	11	247.076	243.108	98.394	218	0.0157317	88.232	89.6722	131.241
C	WT	Zt244	Obelisk	10	239.105	140.377	58.7092	77	0.0166375	32.2034	54.8525	133.625
C	WT	Zt244	Obelisk	10	258.92	254.476	98.2835	86	0.0159262	33.2149	33.795	145.419
C	WT	Zt244	Obelisk	11	261.652	235.05	89.8328	100	0.0157363	38.2187	42.5442	128.774
C	WT	Zt244	Obelisk	11	225.562	222.024	98.4312	95	0.0172472	42.117	42.7883	144.182
C	WT	Zt244	Obelisk	11	143.739	141.083	98.1521	69	0.0166217	48.0037	48.9074	138.108
C	WT	Zt244	Obelisk	10	262.498	257.937	98.2626	169	0.0164974	64.3815	65.5199	130.267
C	WT	Zt244	Obelisk	10	310.416	306.141	98.623	232	0.0168858	74.7384	75.782	133.633
C	WT	Zt244	Obelisk	10	234.432	230.734	98.4226	247	0.0162244	105.361	107.05	128.348
D	dChr14	Zt260	Runal	NA	425.429	419.776	98.6711	29	0.0165658	6.81664	6.90845	151.338
D	dChr14	Zt295	Runal	NA	368.942	363.999	98.6604	36	0.0154072	9.75764	9.89013	143.095
D	dChr14	Zt295	Runal	NA	463.886	458.481	98.8348	51	0.0174537	10.9941	11.1237	134.206
D	dChr14	Zt260	Runal	NA	443.577	438.323	98.8154	54	0.0159622	12.1737	12.3197	148.856
D	dChr14	Zt260	Runal	NA	355.913	350.827	98.5712	44	0.017323	12.3626	12.5418	139.974
D	dChr14	Zt295	Runal	NA	344.02	339.573	98.7073	44	0.017567	12.79	12.9575	117.709
D	dChr14	Zt260	Runal	NA	421.814	416.221	98.6741	57	0.0147062	13.5131	13.6946	140.307
D	dChr14	Zt260	Runal	NA	427.716	421.712	98.5961	82	0.0167249	19.1716	19.4446	143.789
D	dChr14	Zt260	Runal	NA	335.645	330.733	98.5367	69	0.0165828	20.5574	20.8627	147.181
D	dChr14	Zt295	Runal	NA	381.462	376.152	98.608	80	0.017719	20.9719	21.268	118.563
D	dChr14	Zt260	Runal	NA	384.477	378.924	98.5557	84	0.0171574	21.8479	22.1681	143.676
D	dChr14	Zt295	Runal	NA	385.67	380.383	98.629	86	0.0176634	22.2988	22.6088	141.077
D	dChr14	Zt260	Runal	NA	368.216	362.435	98.4301	86	0.015921	23.3559	23.7284	146.516
D	dChr14	Zt260	Runal	NA	270.878	266.652	98.44	75	0.0169738	27.6878	28.1266	140.838
D	dChr14	Zt295	Runal	NA	265.869	261.679	98.4237	81	0.0184003	30.4661	30.954	141.573
D	dChr14	Zt260	Runal	NA	413.69	407.973	98.618	130	0.0172282	31.4245	31.8648	134.082
D	dChr14	Zt295	Runal	NA	342.446	337.841	98.6553	112	0.0181559	32.7059	33.1517	131.12
D	dChr14	Zt295	Runal	NA	311.63	307.125	98.5544	106	0.017158	34.0147	34.5136	127.497
D	dChr14	Zt295	Runal	NA	366.082	361.143	98.6509	140	0.0174098	38.2428	38.7658	129.219
D	dChr14	Zt295	Runal	NA	319.413	314.888	98.5832	125	0.0170764	39.1343	39.6967	134.311
D	dChr14	Zt295	Runal	NA	266.425	262.259	98.4364	110	0.017018	41.2874	41.9432	132.197
D	dChr14	Zt260	Runal	NA	317.871	313.251	98.5466	136	0.0167872	42.7847	43.4157	137.499
D	dChr14	Zt260	Runal	NA	244.028	239.246	98.0401	118	0.0178582	48.355	49.3217	144.988
D	dChr14	Zt260	Runal	NA	426.7	420.998	98.6638	236	0.0178316	55.3082	56.0572	131.034
D	dChr14	Zt295	Runal	NA	418.324	412.762	98.6706	251	0.0176642	60.0014	60.8098	124.201
D	dChr14	Zt295	Runal	NA	187.965	184.756	98.2928	114	0.0176372	60.6495	61.703	133.198
D	dChr14	Zt260	Runal	NA	375.035	369.779	98.5986	252	0.0171308	67.1938	68.1488	141.244
D	dChr14	Zt295	Runal	NA	273.891	269.959	98.5645	186	0.016661	67.9102	68.8993	140.701
D	dChr14	Zt260	Runal	NA	420.724	414.487	98.5175	342	0.0174384	81.2883	82.5116	146.724
D	dChr14	Zt295	Runal	NA	398.545	392.773	98.5516	366	0.0178715	91.834	93.1837	133.625
D	dChr15	Zt291	Runal	NA	329.67	0	0	0	0	0	0	0
D	dChr15	Zt291	Runal	NA	378.157	372.856	98.5982	13	0.0164815	3.43773	3.4866	131.301
D	dChr15	Zt291	Runal	NA	437.406	431.778	98.7132	18	0.0160037	4.11517	4.16881	136.905
D	dChr15	Zt291	Runal	NA	370.8	365.397	98.5429	29	0.0175375	7.82093	7.93658	144.285
D	dChr15	Zt291	Runal	NA	395.045	389.695	98.6458	33	0.0176347	8.35349	8.46817	131.54
D	dChr15	Zt291	Runal	NA	400.5	395.357	98.7158	35	0.0167421	8.73908	8.85276	132.5
D	dChr15	Zt291	Runal	NA	292.193	287.376	98.3513	35	0.0170999	11.9784	12.1792	136.852
D	dChr15	Zt291	Runal	NA	345.102	340.619	98.7007	45	0.017773	13.0396	13.2113	141.261
D	dChr15	Zt291	Runal	NA	447.329	441.2	98.6298	62	0.015598	13.86	14.0526	132.377
D	dChr15	Zt291	Runal	NA	442.487	437.031	98.7669	64	0.0178503	14.4637	14.6443	127.381
D	dChr15	Zt291	Runal	NA	332.361	327.373	98.4991	74	0.018672	22.2649	22.6042	143.102
D	dChr15	Zt291	Runal	NA	286.638	282.704	98.6275	67	0.0174316	23.3744	23.6997	123.118
D	dChr15	Zt291	Runal	NA	397.657	392.575	98.7221	119	0.0169939	29.9253	30.3126	131.797
D	dChr15	Zt291	Runal	NA	378.962	374.014	98.6943	125	0.0179746	32.9848	33.4212	139.201
D	dChr15	Zt291	Runal	NA	348.513	343.821	98.6536	185	0.0174764	53.0826	53.807	149.29
D	dChr16	Zt251	Runal	NA	305.022	300.933	98.6593	27	0.0152581	8.85183	8.97211	134.442
D	dChr16	Zt251	Runal	NA	354.254	349.479	98.6521	35	0.015643	9.87991	10.0149	136.16
D	dChr16	Zt251	Runal	NA	252.787	249.05	98.5218	28	0.0160392	11.0765	11.2427	134.706
D	dChr16	Zt251	Runal	NA	415.975	410.368	98.6523	70	0.0170871	16.828	17.0578	138.842
D	dChr16	Zt251	Runal	NA	378.811	373.806	98.6788	74	0.0177653	19.5348	19.7964	144.948
D	dChr16	Zt270	Runal	NA	417.496	411.773	98.6292	83	0.0171162	19.8804	20.1567	144.728
D	dChr16	Zt251	Runal	NA	260.279	255.996	98.3541	71	0.0184278	27.2784	27.7348	144.091
D	dChr16	Zt251	Runal	NA	474.845	468.701	98.7062	149	0.0167335	31.3787	31.79	146.893
D	dChr16	Zt270	Runal	NA	380.232	375.413	98.7328	130	0.0169185	34.1897	34.6285	133.665
D	dChr16	Zt251	Runal	NA	495.355	488.929	98.7026	182	0.0164373	36.7413	37.2243	147.846
D	dChr16	Zt251	Runal	NA	381.337	375.528	98.4766	142	0.0171804	37.2374	37.8135	151.149
D	dChr16	Zt251	Runal	NA	326.969	321.949	98.4645	126	0.0173207	38.5357	39.1367	145.38
D	dChr16	Zt270	Runal	NA	421.579	416.142	98.7102	168	0.0177751	39.8502	40.3709	141.291
D	dChr16	Zt251	Runal	NA	254.327	250.96	98.6763	112	0.01679	44.0378	44.6286	125.503
D	dChr16	Zt270	Runal	NA	465.378	459.301	98.6942	212	0.0164575	45.5543	46.1571	124.881
D	dChr16	Zt270	Runal	NA	334.541	329.636	98.534	162	0.0180966	48.4246	49.1451	125.581
D	dChr16	Zt251	Runal	NA	376.983	371.538	98.5555	237	0.0168486	62.8675	63.7889	141.27
D	dChr16	Zt270	Runal	NA	398.478	393.297	98.6997	273	0.0171599	68.5107	69.4133	131.92
D	dChr16	Zt270	Runal	NA	376.655	371.341	98.589	274	0.0176115	72.7455	73.7866	137.411
D	dChr16	Zt251	Runal	NA	414.747	409.214	98.6659	317	0.0166816	76.4321	77.4656	137.856
D	dChr16	Zt270	Runal	NA	399.064	393.4	98.5807	306	0.0173222	76.6795	77.7835	141.247
D	dChr16	Zt251	Runal	NA	388.146	382.466	98.5367	305	0.016436	78.5787	79.7457	133.716
D	dChr16	Zt251	Runal	NA	369.016	364.238	98.7052	302	0.0179737	81.8392	82.9128	136.213
D	dChr16	Zt270	Runal	NA	360.763	355.509	98.5435	329	0.0173974	91.1955	92.5434	133.998
D	dChr16	Zt270	Runal	NA	404.523	399.087	98.6563	383	0.0170631	94.6794	95.969	136.768
D	dChr16	Zt270	Runal	NA	404.447	399.382	98.7477	424	0.0173237	104.835	106.164	134.788
D	dChr16	Zt270	Runal	NA	410.602	404.665	98.5542	456	0.0171939	111.056	112.686	131.608
D	dChr16	Zt270	Runal	NA	361.143	356.107	98.6056	472	0.0170612	130.696	132.544	129.862
D	dChr16	Zt270	Runal	NA	361.125	356.161	98.6255	514	0.0171169	142.333	144.317	125.808
D	dChr16	Zt270	Runal	NA	433.147	427.446	98.6837	818	0.0168506	188.85	191.369	136.034
D	dChr17	Zt299	Runal	NA	398.928	392.957	98.5033	13	0.0145547	3.25873	3.30825	132.652
D	dChr17	Zt299	Runal	NA	347.124	342.278	98.6039	14	0.0150806	4.03314	4.09025	134.454
D	dChr17	Zt299	Runal	NA	342.273	337.283	98.5422	14	0.0160072	4.0903	4.15081	140.571
D	dChr17	Zt299	Runal	NA	322.113	316.207	98.1664	14	0.0148889	4.3463	4.42748	129.087
D	dChr17	Zt299	Runal	NA	221.972	218.377	98.3804	12	0.0160285	5.4061	5.49509	134.525
D	dChr17	Zt299	Runal	NA	363.346	358.46	98.6553	27	0.0161196	7.43093	7.53222	134.847
D	dChr17	Zt299	Runal	NA	308.238	301.406	97.7836	23	0.0156946	7.46178	7.63091	129.758
D	dChr17	Zt271	Runal	NA	263.2	258.833	98.3406	20	0.0158347	7.59877	7.72699	135.527
D	dChr17	Zt299	Runal	NA	316.493	312.287	98.6713	26	0.0166364	8.21504	8.32566	130.604
D	dChr17	Zt299	Runal	NA	390.792	331.274	84.7697	33	0.0178923	8.44438	9.96155	143.018
D	dChr17	Zt299	Runal	NA	328.465	324.129	98.68	28	0.0158315	8.5245	8.63852	134.936
D	dChr17	Zt299	Runal	NA	345.285	340.909	98.7326	32	0.0178503	9.2677	9.38666	128.5
D	dChr17	Zt271	Runal	NA	404.879	400.114	98.8233	52	0.0168772	12.8434	12.9963	126.643
D	dChr17	Zt271	Runal	NA	332.307	327.652	98.5993	43	0.0169457	12.9399	13.1237	138.281
D	dChr17	Zt299	Runal	NA	303.811	299.422	98.5554	41	0.0162776	13.4953	13.6931	131.64
D	dChr17	Zt299	Runal	NA	295.249	290.926	98.536	47	0.0153036	15.9188	16.1553	137.173
D	dChr17	Zt271	Runal	NA	353.467	348.436	98.5766	58	0.0171905	16.4089	16.6458	146.085
D	dChr17	Zt271	Runal	NA	309.588	305.01	98.5213	56	0.0174929	18.0886	18.36	130.399
D	dChr17	Zt271	Runal	NA	240.82	237.246	98.5161	45	0.0170871	18.6862	18.9676	141.821
D	dChr17	Zt299	Runal	NA	256.624	252.792	98.5069	48	0.0173891	18.7044	18.9879	142.53
D	dChr17	Zt271	Runal	NA	328.425	323.923	98.6292	62	0.0171925	18.878	19.1404	139.76
D	dChr17	Zt271	Runal	NA	296.67	292.327	98.5363	58	0.0164501	19.5504	19.8408	133.027
D	dChr17	Zt271	Runal	NA	270.017	265.825	98.4474	55	0.0170627	20.3691	20.6903	148.89
D	dChr17	Zt299	Runal	NA	249.448	245.764	98.5233	51	0.0172345	20.4451	20.7516	141.715
D	dChr17	Zt271	Runal	NA	287.981	283.769	98.5376	78	0.0158106	27.0851	27.4871	138.292
D	dChr17	Zt271	Runal	NA	333.023	328.376	98.6046	119	0.0179487	35.7332	36.2389	146.31
D	dChr17	Zt271	Runal	NA	290.856	286.374	98.4593	118	0.0179795	40.57	41.2048	146.428
D	dChr17	Zt271	Runal	NA	302.371	298.343	98.6679	137	0.0173307	45.3086	45.9204	121.982
D	dChr17	Zt271	Runal	NA	344.515	334.166	96.9961	161	0.0177339	46.7324	48.1796	127.189
D	dChr17	Zt271	Runal	NA	238.467	234.811	98.4666	121	0.0182804	50.7407	51.5309	131.786
D	dChr18	Zt290	Runal	NA	363.844	358.988	98.6652	10	0.0152532	2.74843	2.78561	139.491
D	dChr18	Zt272	Runal	NA	488.668	482.591	98.7563	68	0.0177739	13.9154	14.0906	139.237
D	dChr18	Zt290	Runal	NA	371.161	366.048	98.6224	66	0.0172755	17.782	18.0304	135.556
D	dChr18	Zt290	Runal	NA	276.898	272.554	98.4311	55	0.0172498	19.8629	20.1795	150.289
D	dChr18	Zt272	Runal	NA	396.116	390.662	98.623	88	0.0172213	22.2157	22.5259	132.465
D	dChr18	Zt272	Runal	NA	389.902	384.906	98.7188	87	0.0177432	22.3133	22.6029	133.495
D	dChr18	Zt272	Runal	NA	409.961	404.626	98.6989	104	0.0153891	25.3683	25.7027	138.203
D	dChr18	Zt290	Runal	NA	302.064	297.686	98.5506	81	0.0160313	26.8155	27.2099	142.052
D	dChr18	Zt290	Runal	NA	394.107	388.379	98.5465	133	0.0170616	33.7472	34.2449	137.502
D	dChr18	Zt272	Runal	NA	376.718	371.06	98.4981	129	0.0162938	34.2432	34.7653	144.017
D	dChr18	Zt290	Runal	NA	363.234	358.28	98.6363	125	0.0171086	34.4131	34.8889	138.174
D	dChr18	Zt272	Runal	NA	444.029	438.376	98.7269	159	0.0173634	35.8085	36.2703	137.523
D	dChr18	Zt290	Runal	NA	420.547	415.146	98.7157	183	0.0165088	43.5147	44.0809	141.879
D	dChr18	Zt272	Runal	NA	412.187	406.819	98.6976	187	0.0180549	45.3678	45.9664	143.055
D	dChr18	Zt290	Runal	NA	446.077	440.722	98.7997	242	0.0174154	54.2508	54.9099	124.45
D	dChr18	Zt272	Runal	NA	452.738	447.335	98.8066	250	0.018064	55.2196	55.8866	147.471
D	dChr18	Zt290	Runal	NA	363.711	358.566	98.5856	203	0.0177623	55.8136	56.6144	137.191
D	dChr18	Zt290	Runal	NA	368.134	362.894	98.5765	206	0.0171193	55.9579	56.766	144.154
D	dChr18	Zt272	Runal	NA	355.284	349.99	98.5098	204	0.0168332	57.4189	58.2874	130.035
D	dChr18	Zt290	Runal	NA	386.7	381.833	98.7414	235	0.0168758	60.7706	61.5452	132.613
D	dChr18	Zt290	Runal	NA	300.317	295.19	98.2926	184	0.0181257	61.2685	62.3327	145.01
D	dChr18	Zt290	Runal	NA	405.191	399.559	98.6099	252	0.0163924	62.1928	63.0696	134.751
D	dChr18	Zt290	Runal	NA	366.552	361.69	98.6738	231	0.0165194	63.0198	63.8668	137.826
D	dChr18	Zt272	Runal	NA	392.159	386.834	98.6421	265	0.0174298	67.5746	68.5048	145.712
D	dChr18	Zt272	Runal	NA	295.856	291.178	98.4187	237	0.0176299	80.1064	81.3935	134.25
D	dChr18	Zt272	Runal	NA	421.401	415.699	98.6469	351	0.0172436	83.2935	84.436	138.955
D	dChr18	Zt290	Runal	NA	393.464	388.153	98.6501	432	0.01689	109.794	111.296	135.964
D	dChr18	Zt272	Runal	NA	210.789	206.755	98.0861	235	0.0179246	111.486	113.661	139.706
D	dChr18	Zt272	Runal	NA	292.523	288.154	98.5065	346	0.0171153	118.281	120.075	137.43
D	dChr18	Zt272	Runal	NA	410.535	404.994	98.6502	549	0.0172698	133.728	135.558	127.724
D	dChr19	Zt278	Runal	NA	315.257	310.832	98.5965	105	0.0158858	33.3062	33.7803	137.676
D	dChr19	Zt278	Runal	NA	386.854	381.984	98.7413	136	0.017149	35.1554	35.6036	147.746
D	dChr19	Zt278	Runal	NA	486.782	480.3	98.6683	222	0.0172334	45.6056	46.2212	141.239
D	dChr19	Zt278	Runal	NA	352.604	347.458	98.5405	178	0.0174626	50.4815	51.2292	144.596
D	dChr19	Zt278	Runal	NA	395.354	390.075	98.6648	212	0.0170926	53.6228	54.3485	148.208
D	dChr19	Zt278	Runal	NA	410.941	405.91	98.7757	288	0.0176267	70.0831	70.9517	138.045
D	dChr19	Zt278	Runal	NA	400.04	394.625	98.6466	286	0.0172307	71.4929	72.4738	145.931
D	dChr19	Zt278	Runal	NA	499.362	493.172	98.7605	369	0.0172777	73.8944	74.8217	130.035
D	dChr19	Zt278	Runal	NA	469.865	463.856	98.7211	356	0.0171974	75.7665	76.748	137.022
D	dChr19	Zt278	Runal	NA	338.822	334.045	98.5903	262	0.0171616	77.3268	78.4325	136.797
D	dChr19	Zt278	Runal	NA	404.056	398.955	98.7374	320	0.0168327	79.1969	80.2096	134.42
D	dChr19	Zt278	Runal	NA	383.951	378.849	98.671	397	0.0167701	103.399	104.791	143.133
D	dChr19	Zt278	Runal	NA	402.194	396.779	98.6535	420	0.016462	104.427	105.852	137.857
D	dChr19	Zt278	Runal	NA	303.055	298.471	98.4874	358	0.0171638	118.13	119.944	143.134
D	dChr19	Zt278	Runal	NA	479.803	473.697	98.7274	625	0.0170177	130.262	131.941	141.1
D	dChr20	Zt279	Runal	NA	362.231	356.808	98.5028	35	0.0153235	9.66234	9.8092	149.604
D	dChr20	Zt279	Runal	NA	330.265	325.169	98.4572	36	0.015954	10.9003	11.0712	143.725
D	dChr20	Zt279	Runal	NA	333.748	329.031	98.5866	41	0.0160485	12.2847	12.4608	144.503
D	dChr20	Zt279	Runal	NA	347.854	342.646	98.5029	56	0.0166782	16.0987	16.3434	149.921
D	dChr20	Zt279	Runal	NA	324.769	320.196	98.5918	56	0.0165264	17.243	17.4893	140.42
D	dChr20	Zt279	Runal	NA	398.425	393.195	98.6874	80	0.0179594	20.0791	20.3461	153.278
D	dChr20	Zt279	Runal	NA	326.757	322.132	98.5845	66	0.0162793	20.1985	20.4885	145.904
D	dChr20	Zt279	Runal	NA	289.192	284.819	98.4879	73	0.0175063	25.2427	25.6303	137.312
D	dChr20	Zt279	Runal	NA	380.017	375.133	98.7149	115	0.0175383	30.2618	30.6558	139.325
D	dChr20	Zt279	Runal	NA	337.363	332.658	98.6054	110	0.0165504	32.6059	33.067	144.11
D	dChr20	Zt279	Runal	NA	450.865	445.288	98.763	162	0.0166967	35.9309	36.381	140.768
D	dChr20	Zt279	Runal	NA	295.311	290.757	98.4579	114	0.0171272	38.6034	39.208	141.821
D	dChr20	Zt279	Runal	NA	359.04	354.201	98.6521	174	0.0173267	48.4625	49.1247	140.898
D	dChr20	Zt279	Runal	NA	372.093	366.863	98.5946	204	0.01732	54.825	55.6065	136.567
D	dChr20	Zt279	Runal	NA	313.679	309.799	98.7631	289	0.0175347	92.1324	93.2863	132.607
D	dChr21	Zt267	Runal	NA	387.149	381.963	98.6603	24	0.0159912	6.19916	6.28334	149.205
D	dChr21	Zt269	Runal	NA	416.233	410.907	98.7205	59	0.0155648	14.1748	14.3585	138.095
D	dChr21	Zt269	Runal	NA	371.627	366.415	98.5975	60	0.017199	16.1452	16.3749	142.222
D	dChr21	Zt269	Runal	NA	376.743	371.906	98.7162	73	0.0173102	19.3766	19.6286	144.919
D	dChr21	Zt267	Runal	NA	451.313	445.056	98.6136	101	0.0161828	22.3791	22.6938	145.953
D	dChr21	Zt267	Runal	NA	397.776	392.671	98.7166	96	0.0170862	24.1342	24.448	140.041
D	dChr21	Zt267	Runal	NA	300.993	296.133	98.3855	73	0.0165994	24.2531	24.6511	151.358
D	dChr21	Zt269	Runal	NA	324.197	319.276	98.4819	84	0.0169444	25.9101	26.3095	138.243
D	dChr21	Zt269	Runal	NA	451.16	445.171	98.6724	121	0.0168276	26.8197	27.1806	138.222
D	dChr21	Zt269	Runal	NA	363.344	358.308	98.614	100	0.0179102	27.5222	27.909	150.152
D	dChr21	Zt269	Runal	NA	359.597	354.178	98.493	114	0.0175391	31.7021	32.1872	149.202
D	dChr21	Zt269	Runal	NA	392.376	387.079	98.6499	163	0.017294	41.5418	42.1103	150.015
D	dChr21	Zt269	Runal	NA	371.46	366.353	98.6251	156	0.0171926	41.9965	42.5819	146.95
D	dChr21	Zt267	Runal	NA	421.487	416.152	98.7343	178	0.0170379	42.2315	42.7728	144.587
D	dChr21	Zt267	Runal	NA	371.902	366.909	98.6576	167	0.0173057	44.9043	45.5153	144.433
D	dChr21	Zt269	Runal	NA	290.544	285.635	98.3103	131	0.0164752	45.0879	45.8628	140.728
D	dChr21	Zt269	Runal	NA	385.903	380.541	98.6106	179	0.0166153	46.3848	47.0383	142.029
D	dChr21	Zt267	Runal	NA	360.331	355.152	98.5626	171	0.0176778	47.4563	48.1484	136.866
D	dChr21	Zt267	Runal	NA	340.628	335.925	98.6193	184	0.0163194	54.0179	54.7741	139.827
D	dChr21	Zt269	Runal	NA	382.63	377.474	98.6525	207	0.0178188	54.0992	54.8382	146.876
D	dChr21	Zt267	Runal	NA	431.153	425.027	98.5792	236	0.0169503	54.737	55.5259	145.982
D	dChr21	Zt269	Runal	NA	443.205	437.685	98.7545	245	0.0168735	55.2792	55.9764	132.8
D	dChr21	Zt267	Runal	NA	413.341	407.904	98.6847	249	0.0176875	60.2408	61.0437	136.671
D	dChr21	Zt267	Runal	NA	270.16	266.794	98.7541	169	0.0180829	62.5555	63.3447	137.067
D	dChr21	Zt267	Runal	NA	306.071	301.609	98.5422	196	0.0171118	64.0374	64.9847	141.412
D	dChr21	Zt267	Runal	NA	233.786	229.98	98.3718	175	0.0171434	74.8547	76.0936	131.338
D	dChr21	Zt267	Runal	NA	450.535	444.955	98.7615	349	0.0169695	77.4635	78.4349	132.704
D	dChr21	Zt269	Runal	NA	364.455	359.376	98.6065	283	0.0170561	77.6503	78.7476	130.889
D	dChr21	Zt269	Runal	NA	336.993	332.344	98.6204	293	0.0175335	86.9454	88.1617	131.093
D	dChr21	Zt267	Runal	NA	342.095	337.426	98.6352	365	0.0164621	106.696	108.172	132.269
D	H2O	H2O	Runal	NA	456.927	0	0	0	0	0	0	0
D	H2O	H2O	Runal	NA	267.932	0	0	0	0	0	0	0
D	H2O	H2O	Runal	NA	433.013	0	0	0	0	0	0	0
D	H2O	H2O	Runal	NA	444.598	427.201	96.087	1	0.0147611	0.224922	0.234082	170.242
D	H2O	H2O	Runal	NA	512.136	506.655	98.9298	5	0.0150295	0.976303	0.986864	159.759
D	H2O	H2O	Runal	NA	501.544	496.23	98.9405	5	0.0141349	0.996921	1.0076	161.424
D	WT	Zt244	Runal	NA	403.42	397.872	98.6249	10	0.0156557	2.47881	2.51337	152.689
D	WT	Zt244	Runal	NA	337.348	332.116	98.4492	12	0.0145375	3.55716	3.61319	150.107
D	WT	Zt244	Runal	NA	289.842	284.663	98.213	12	0.0140529	4.14018	4.21551	155.287
D	WT	Zt244	Runal	NA	335.116	330.221	98.5392	28	0.0159593	8.35531	8.47917	141.347
D	WT	Zt244	Runal	NA	392.183	386.836	98.6367	49	0.0151719	12.4942	12.6669	140.705
D	WT	Zt244	Runal	NA	401.918	396.593	98.6749	57	0.0170918	14.182	14.3724	143.783
D	WT	Zt244	Runal	NA	357.53	352.411	98.5682	51	0.0156382	14.2645	14.4717	146.987
D	WT	Zt244	Runal	NA	335.302	330.769	98.6482	63	0.0160037	18.789	19.0465	146.555
D	WT	Zt244	Runal	NA	392.416	387.106	98.647	90	0.0177034	22.9349	23.2494	137.831
D	WT	Zt244	Runal	NA	361.888	356.818	98.5992	98	0.0176002	27.0802	27.465	151.803
D	WT	Zt244	Runal	NA	372.085	366.791	98.5772	103	0.0172365	27.6819	28.0814	143.281
D	WT	Zt244	Runal	NA	346.421	340.99	98.4323	98	0.0178786	28.2893	28.7399	145.337
D	WT	Zt244	Runal	NA	400.825	395.29	98.6192	124	0.0169688	30.9362	31.3694	148.385
D	WT	Zt244	Runal	NA	391.949	386.709	98.663	133	0.0176098	33.933	34.3928	155.963
D	WT	Zt244	Runal	NA	312.696	307.756	98.42	151	0.0173709	48.2897	49.0649	155.593
E	dChr14	Zt260	Titlis	NA	326.212	322.104	98.7409	105	0.0167847	32.1877	32.5981	133.183
E	dChr14	Zt295	Titlis	NA	293.425	289.015	98.4969	128	0.0179831	43.6227	44.2884	131.32
E	dChr14	Zt260	Titlis	NA	291.485	287.699	98.7014	131	0.0171752	44.9424	45.5336	123.607
E	dChr14	Zt260	Titlis	NA	319.603	315.5	98.7165	144	0.0169573	45.0559	45.6418	127.073
E	dChr14	Zt295	Titlis	NA	217.344	213.503	98.2327	101	0.0175291	46.4702	47.3062	139.987
E	dChr14	Zt260	Titlis	NA	246.765	242.877	98.4248	115	0.016352	46.6031	47.349	135.993
E	dChr14	Zt260	Titlis	NA	306.706	302.336	98.575	148	0.0171276	48.2546	48.9522	136.495
E	dChr14	Zt260	Titlis	NA	286.834	282.596	98.5223	173	0.0169408	60.3136	61.2182	125.828
E	dChr14	Zt260	Titlis	NA	332.348	328.058	98.7091	214	0.0176206	64.3904	65.2324	139.264
E	dChr14	Zt260	Titlis	NA	343.485	338.875	98.6579	234	0.0176572	68.1253	69.052	125.118
E	dChr14	Zt260	Titlis	NA	321.207	316.825	98.636	221	0.0171211	68.803	69.7545	125.876
E	dChr14	Zt260	Titlis	NA	338.013	333.694	98.722	248	0.0179789	73.3699	74.3196	128.691
E	dChr14	Zt295	Titlis	NA	317.792	313.44	98.6305	262	0.0178718	82.4438	83.5885	125.953
E	dChr14	Zt295	Titlis	NA	230.277	226.709	98.4507	191	0.0178478	82.9437	84.2489	131.112
E	dChr14	Zt295	Titlis	NA	296.386	292.112	98.5578	261	0.0170971	88.0608	89.3494	125.368
E	dChr14	Zt295	Titlis	NA	376.014	371.183	98.7152	365	0.0180063	97.0709	98.3342	123.467
E	dChr14	Zt295	Titlis	NA	324.331	319.93	98.643	315	0.0176637	97.1231	98.4591	133.016
E	dChr14	Zt295	Titlis	NA	232.395	228.007	98.112	241	0.0176417	103.703	105.698	140.742
E	dChr14	Zt295	Titlis	NA	332.409	327.91	98.6464	370	0.0181909	111.309	112.836	122.607
E	dChr14	Zt295	Titlis	NA	312.065	307.961	98.6849	350	0.01756	112.156	113.651	128.218
E	dChr14	Zt295	Titlis	NA	303.717	299.494	98.6094	350	0.0179242	115.239	116.864	131.206
E	dChr14	Zt260	Titlis	NA	236.528	232.537	98.3127	296	0.0176837	125.144	127.291	124.869
E	dChr14	Zt260	Titlis	NA	290.66	285.778	98.3206	413	0.0178078	142.091	144.518	116.513
E	dChr14	Zt260	Titlis	NA	327.344	322.997	98.6719	488	0.0175513	149.079	151.085	143.43
E	dChr14	Zt295	Titlis	NA	212.024	208.191	98.1922	324	0.0171551	152.813	155.626	128.519
E	dChr14	Zt295	Titlis	NA	215.351	211.412	98.1709	345	0.0165179	160.204	163.188	127.489
E	dChr14	Zt260	Titlis	NA	293.902	289.888	98.634	523	0.0177161	177.95	180.415	142.539
E	dChr14	Zt295	Titlis	NA	345.007	340.64	98.7342	664	0.0180001	192.46	194.927	128.303
E	dChr14	Zt295	Titlis	NA	328.553	324.324	98.7129	650	0.0169633	197.837	200.417	127.818
E	dChr14	Zt260	Titlis	NA	341.232	337.048	98.7737	696	0.0172849	203.967	206.499	114.825
E	dChr14	Zt295	Riband	NA	288.383	284.184	98.544	71	0.0156872	24.62	24.9838	134.845
E	dChr14	Zt295	Riband	NA	260.928	257.311	98.6138	76	0.0161619	29.1268	29.5362	136.786
E	dChr14	Zt295	Riband	NA	340.849	311.448	91.374	106	0.0157697	31.0988	34.0346	132.402
E	dChr14	Zt295	Riband	NA	234.942	231.604	98.5795	75	0.0159718	31.9228	32.3828	129.594
E	dChr14	Zt260	Riband	NA	159.658	153.686	96.2598	51	0.016182	31.9433	33.1845	135.867
E	dChr14	Zt260	Riband	NA	323.037	305.575	94.5946	108	0.0158131	33.4327	35.3432	125.747
E	dChr14	Zt295	Riband	NA	300.283	292.904	97.5424	105	0.0154811	34.967	35.8479	130.285
E	dChr14	Zt295	Riband	NA	300.549	289.124	96.1984	106	0.0155671	35.2688	36.6625	136.996
E	dChr14	Zt260	Riband	NA	302.159	202.355	66.9698	110	0.0156069	36.4047	54.3599	134.878
E	dChr14	Zt260	Riband	NA	321.485	317.053	98.6214	121	0.0157149	37.6379	38.164	134.118
E	dChr14	Zt260	Riband	NA	294.826	290.775	98.6259	115	0.0160953	39.0061	39.5495	132.571
E	dChr14	Zt260	Riband	NA	304.542	297.047	97.5388	124	0.0151796	40.7168	41.7443	133.367
E	dChr14	Zt295	Riband	NA	379.635	374.737	98.7098	173	0.0156997	45.5701	46.1657	137.164
E	dChr14	Zt295	Riband	NA	168.61	165.184	97.9681	83	0.0161839	49.226	50.2469	138.743
E	dChr14	Zt295	Riband	NA	335.058	296.437	88.4734	171	0.0161397	51.0359	57.6851	129.768
E	dChr14	Zt295	Riband	NA	260.187	255.67	98.2638	133	0.0173138	51.1171	52.0203	149.728
E	dChr14	Zt260	Riband	NA	249.866	191.6	76.6812	130	0.0155284	52.0279	67.8497	129.226
E	dChr14	Zt260	Riband	NA	332.795	320.888	96.4223	176	0.0153686	52.8855	54.8478	133.02
E	dChr14	Zt295	Riband	NA	160.066	157.045	98.1129	90	0.0162571	56.2268	57.3082	140.542
E	dChr14	Zt260	Riband	NA	293.4	289.199	98.568	173	0.0164392	58.9638	59.8204	146.806
E	dChr14	Zt295	Riband	NA	257.844	254.225	98.5964	165	0.0164853	63.9921	64.9031	150.106
E	dChr14	Zt260	Riband	NA	332.882	328.737	98.7549	219	0.0159519	65.7891	66.6186	138.741
E	dChr14	Zt260	Riband	NA	298.543	294.447	98.6283	206	0.017977	69.0019	69.9615	150.511
E	dChr14	Zt260	Riband	NA	307.167	302.963	98.6313	217	0.0167132	70.6456	71.6259	139.898
E	dChr14	Zt260	Riband	NA	185.345	182.078	98.2375	136	0.0162774	73.3768	74.6932	149.094
E	dChr14	Zt260	Riband	NA	230.453	227.029	98.514	173	0.0158471	75.0694	76.2017	120.305
E	dChr14	Zt295	Riband	NA	177.814	174.101	97.9118	135	0.0168254	75.9219	77.5411	140.577
E	dChr14	Zt295	Riband	NA	211.48	208.009	98.3589	203	0.0164182	95.9901	97.5917	149.452
E	dChr14	Zt295	Riband	NA	136.268	133.134	97.6999	132	0.0165944	96.8679	99.1484	147.327
E	dChr14	Zt260	Riband	NA	261.668	257.734	98.4965	266	0.0165789	101.655	103.207	139.198
E	dChr15	Zt291	Titlis	NA	241.617	236.724	97.9747	1	0.0187869	0.413878	0.422433	150.405
E	dChr15	Zt291	Titlis	NA	375.559	370.873	98.7523	63	0.0178213	16.775	16.9869	129.163
E	dChr15	Zt291	Titlis	NA	362.38	357.3	98.5983	97	0.0172605	26.7675	27.1481	132.845
E	dChr15	Zt291	Titlis	NA	240.269	236.661	98.4984	87	0.0175324	36.2094	36.7614	145.907
E	dChr15	Zt291	Titlis	NA	379.871	374.782	98.6603	172	0.0177727	45.2785	45.8933	136.81
E	dChr15	Zt291	Titlis	NA	323.206	319.027	98.7068	147	0.0177462	45.4818	46.0777	120.596
E	dChr15	Zt291	Titlis	NA	309.75	305.811	98.7283	143	0.0179142	46.1662	46.7609	137.268
E	dChr15	Zt291	Titlis	NA	249.369	245.702	98.5297	124	0.0176398	49.7256	50.4676	142.947
E	dChr15	Zt291	Titlis	NA	243.88	240.246	98.51	127	0.0180684	52.0748	52.8625	142.779
E	dChr15	Zt291	Titlis	NA	310.321	306.153	98.657	199	0.0174562	64.1272	65.0002	148.335
E	dChr15	Zt291	Titlis	NA	356.414	351.484	98.6168	275	0.0178028	77.1575	78.2397	128.843
E	dChr15	Zt291	Titlis	NA	278.889	275.016	98.6112	217	0.0179026	77.8087	78.9045	120.952
E	dChr15	Zt291	Titlis	NA	419.438	414.468	98.8153	353	0.0182408	84.1603	85.1693	132.486
E	dChr15	Zt291	Titlis	NA	345.113	340.677	98.7146	378	0.0176142	109.529	110.956	139.107
E	dChr15	Zt291	Titlis	NA	306.744	302.876	98.7391	387	0.0177085	126.164	127.775	135.999
E	dChr15	Zt291	Riband	NA	367.129	362.198	98.6568	111	0.0156356	30.2346	30.6463	124.785
E	dChr15	Zt291	Riband	NA	271.84	267.947	98.5681	83	0.0166366	30.5327	30.9762	135.662
E	dChr15	Zt291	Riband	NA	376.938	287.103	76.1672	122	0.0152121	32.3661	42.4935	130.247
E	dChr15	Zt291	Riband	NA	354.498	350.157	98.7757	125	0.015441	35.2612	35.6982	136.069
E	dChr15	Zt291	Riband	NA	368.337	363.658	98.7299	132	0.0154456	35.8368	36.2978	132.186
E	dChr15	Zt291	Riband	NA	299.784	281.808	94.0037	127	0.0156135	42.3639	45.0662	143.091
E	dChr15	Zt291	Riband	NA	323.993	319.512	98.617	149	0.0164483	45.9886	46.6336	137.674
E	dChr15	Zt291	Riband	NA	267.134	262.204	98.1546	127	0.0157438	47.5417	48.4355	135.804
E	dChr15	Zt291	Riband	NA	349.928	333.217	95.2245	182	0.0162259	52.0107	54.619	125.573
E	dChr15	Zt291	Riband	NA	368.484	344.59	93.5155	204	0.0158794	55.3619	59.2008	131.11
E	dChr15	Zt291	Riband	NA	194.716	191.151	98.1691	108	0.0168403	55.4654	56.4999	143.769
E	dChr15	Zt291	Riband	NA	273.981	269.792	98.4711	153	0.0156236	55.8433	56.7104	142.591
E	dChr15	Zt291	Riband	NA	243.764	239.737	98.3481	147	0.0166021	60.3042	61.3171	136.057
E	dChr15	Zt291	Riband	NA	357.46	352.747	98.6816	226	0.016109	63.2239	64.0686	151.265
E	dChr15	Zt291	Riband	NA	228.208	224.112	98.2052	237	0.0173676	103.852	105.75	142.174
E	dChr16	Zt270	Titlis	NA	317.279	312.881	98.6137	39	0.0172156	12.292	12.4648	131.894
E	dChr16	Zt270	Titlis	NA	281.115	276.977	98.5282	48	0.0181532	17.0749	17.3299	154.964
E	dChr16	Zt251	Titlis	NA	356.764	352.282	98.7438	72	0.0171033	20.1814	20.4381	133.429
E	dChr16	Zt270	Titlis	NA	343.911	339.502	98.7181	108	0.0173828	31.4035	31.8113	132.584
E	dChr16	Zt251	Titlis	NA	352.272	347.503	98.6463	123	0.0170777	34.9162	35.3954	141.583
E	dChr16	Zt251	Titlis	NA	300.668	296.681	98.674	111	0.0175578	36.9178	37.4139	131.118
E	dChr16	Zt251	Titlis	NA	366.791	361.821	98.645	139	0.0177378	37.8962	38.4168	133.064
E	dChr16	Zt251	Titlis	NA	336.056	331.377	98.6077	133	0.0175156	39.5767	40.1355	142.504
E	dChr16	Zt251	Titlis	NA	274.766	270.867	98.5807	129	0.0171745	46.949	47.6249	148.279
E	dChr16	Zt270	Titlis	NA	302.673	298.401	98.5885	143	0.0177953	47.2456	47.9221	134.038
E	dChr16	Zt270	Titlis	NA	345.875	341.264	98.6668	190	0.0176145	54.9331	55.6754	134.356
E	dChr16	Zt251	Titlis	NA	260.558	256.579	98.4728	159	0.0174112	61.0228	61.9692	138.061
E	dChr16	Zt270	Titlis	NA	309.616	305.449	98.6541	193	0.017832	62.3353	63.1858	130.943
E	dChr16	Zt270	Titlis	NA	413.402	408.519	98.819	293	0.0176526	70.8754	71.7224	136.376
E	dChr16	Zt251	Titlis	NA	362.215	357.66	98.7422	257	0.0176504	70.9523	71.856	118.715
E	dChr16	Zt270	Titlis	NA	360.439	355.512	98.633	266	0.0172886	73.7989	74.8217	127.32
E	dChr16	Zt270	Titlis	NA	330.711	326.378	98.6896	248	0.0169941	74.9899	75.9856	129.735
E	dChr16	Zt270	Titlis	NA	327.177	322.429	98.5487	254	0.0177989	77.6338	78.7771	128.808
E	dChr16	Zt251	Titlis	NA	242.082	238.439	98.4952	191	0.0172459	78.899	80.1044	130.857
E	dChr16	Zt251	Titlis	NA	277.244	273.097	98.5039	219	0.0168792	78.9916	80.1914	132.37
E	dChr16	Zt251	Titlis	NA	211.276	207.758	98.3346	177	0.0171518	83.7766	85.1954	128.513
E	dChr16	Zt251	Titlis	NA	287.363	283.175	98.5424	245	0.0173409	85.2579	86.519	129.78
E	dChr16	Zt251	Titlis	NA	324.927	320.671	98.69	290	0.0176131	89.2507	90.4354	126.202
E	dChr16	Zt251	Titlis	NA	273.641	270.001	98.6697	251	0.0172044	91.726	92.9627	133.08
E	dChr16	Zt270	Titlis	NA	293.853	289.827	98.6299	358	0.0177261	121.83	123.522	126.844
E	dChr16	Zt270	Titlis	NA	299.151	294.932	98.5897	407	0.0175966	136.052	137.998	125.022
E	dChr16	Zt270	Titlis	NA	324.788	320.192	98.5849	452	0.0173104	139.168	141.165	126.239
E	dChr16	Zt251	Titlis	NA	162.572	159.538	98.134	274	0.0177747	168.541	171.746	137.519
E	dChr16	Zt270	Titlis	NA	329.864	325.389	98.6434	565	0.0176152	171.283	173.638	123.434
E	dChr16	Zt270	Titlis	NA	216.8	212.882	98.1928	377	0.0171092	173.893	177.093	121.578
E	dChr16	Zt251	Riband	NA	367.568	357.473	97.2537	80	0.015885	21.7647	22.3793	136.025
E	dChr16	Zt270	Riband	NA	213.169	209.864	98.4495	52	0.0164901	24.3938	24.778	132.985
E	dChr16	Zt270	Riband	NA	369.307	301.866	81.7386	96	0.0167973	25.9947	31.8022	136.871
E	dChr16	Zt251	Riband	NA	257.99	254.013	98.4585	68	0.0160702	26.3576	26.7703	136.744
E	dChr16	Zt270	Riband	NA	298.1	270.683	90.8028	98	0.0162309	32.8749	36.2047	143.771
E	dChr16	Zt270	Riband	NA	314.079	301.765	96.0794	106	0.0163478	33.7494	35.1266	121.594
E	dChr16	Zt270	Riband	NA	270.917	266.685	98.4379	97	0.0160938	35.8043	36.3725	140.848
E	dChr16	Zt251	Riband	NA	325.323	321.218	98.7381	144	0.0162615	44.2637	44.8294	129.451
E	dChr16	Zt270	Riband	NA	327.109	322.833	98.6927	153	0.0156674	46.7733	47.3929	138.663
E	dChr16	Zt251	Riband	NA	306.216	297.257	97.0744	145	0.0159365	47.3522	48.7793	146.532
E	dChr16	Zt270	Riband	NA	304.899	281.682	92.3853	148	0.0156588	48.5406	52.5415	133.185
E	dChr16	Zt251	Riband	NA	153.791	150.469	97.8401	78	0.0164758	50.7182	51.8379	150.961
E	dChr16	Zt251	Riband	NA	206.802	203.675	98.4879	106	0.0169555	51.2568	52.0438	129.075
E	dChr16	Zt270	Riband	NA	364.805	354.634	97.2117	190	0.0158088	52.0826	53.5764	141.431
E	dChr16	Zt270	Riband	NA	292.873	288.856	98.6283	154	0.0158678	52.5824	53.3137	138.222
E	dChr16	Zt270	Riband	NA	326.717	321.89	98.5227	182	0.0170173	55.7058	56.541	146.3
E	dChr16	Zt251	Riband	NA	206.135	202.673	98.3207	117	0.0168677	56.759	57.7284	138.871
E	dChr16	Zt251	Riband	NA	158.815	155.295	97.7831	96	0.0170815	60.4475	61.8179	139.779
E	dChr16	Zt270	Riband	NA	243.84	240.042	98.4426	164	0.0170822	67.2573	68.3214	150.607
E	dChr16	Zt270	Riband	NA	158.25	155.355	98.1706	110	0.0171237	69.5102	70.8055	149.417
E	dChr16	Zt251	Riband	NA	316.941	311.8	98.378	226	0.0166236	71.3067	72.4824	134.774
E	dChr16	Zt251	Riband	NA	222.14	218.114	98.1875	159	0.0166798	71.5765	72.8978	147.2
E	dChr16	Zt251	Riband	NA	259.946	255.609	98.3315	189	0.0172343	72.7073	73.941	140.801
E	dChr16	Zt270	Riband	NA	256.852	252.573	98.3341	214	0.016427	83.3165	84.728	143.551
E	dChr16	Zt251	Riband	NA	297.533	286.943	96.4409	263	0.0158054	88.3937	91.6558	138.382
E	dChr16	Zt251	Riband	NA	254.964	250.995	98.4433	227	0.0170923	89.0321	90.44	140.516
E	dChr16	Zt251	Riband	NA	271.536	267.571	98.5397	252	0.016151	92.8052	94.1806	130.721
E	dChr16	Zt270	Riband	NA	244.643	240.537	98.3215	234	0.0163344	95.6494	97.2823	149.127
E	dChr16	Zt251	Riband	NA	221.219	217.712	98.4145	247	0.0158821	111.654	113.453	134.471
E	dChr16	Zt270	Riband	NA	168.133	164.92	98.0893	237	0.0164786	140.96	143.706	121.665
E	dChr17	Zt299	Titlis	NA	229.3	225.017	98.132	30	0.0166249	13.0833	13.3323	155.017
E	dChr17	Zt299	Titlis	NA	354.537	349.994	98.7185	73	0.0174266	20.5902	20.8575	130.59
E	dChr17	Zt271	Titlis	NA	256.418	252.518	98.4788	67	0.0175251	26.1292	26.5328	137.999
E	dChr17	Zt299	Titlis	NA	473.86	467.988	98.7609	131	0.0172094	27.6453	27.9922	136.265
E	dChr17	Zt299	Titlis	NA	375.846	371.007	98.7125	111	0.0170702	29.5334	29.9186	135.607
E	dChr17	Zt299	Titlis	NA	304.604	299.949	98.4719	94	0.017602	30.8598	31.3387	132.46
E	dChr17	Zt299	Titlis	NA	256.012	251.836	98.3686	84	0.0175302	32.8109	33.3551	134.214
E	dChr17	Zt299	Titlis	NA	293.225	289.629	98.7734	125	0.0177778	42.6293	43.1587	138.734
E	dChr17	Zt271	Titlis	NA	385.817	381.153	98.7913	172	0.0178975	44.5808	45.1262	132.369
E	dChr17	Zt299	Titlis	NA	307.736	302.996	98.46	139	0.0176992	45.1686	45.8751	131.913
E	dChr17	Zt271	Titlis	NA	229.485	226.001	98.4818	106	0.0175674	46.1904	46.9024	127.825
E	dChr17	Zt271	Titlis	NA	313.36	309.297	98.7034	148	0.0182489	47.2301	47.8505	120.949
E	dChr17	Zt299	Titlis	NA	302.155	298.179	98.6844	146	0.017929	48.3196	48.9638	141.667
E	dChr17	Zt271	Titlis	NA	352.581	347.761	98.6328	193	0.017839	54.7391	55.4979	136.649
E	dChr17	Zt271	Titlis	NA	330.579	326.176	98.6683	232	0.0168222	70.18	71.1272	133.926
E	dChr17	Zt299	Titlis	NA	289.316	285.3	98.6122	206	0.0175883	71.2025	72.2046	141.942
E	dChr17	Zt271	Titlis	NA	279.353	275.558	98.6414	203	0.017434	72.6679	73.6688	130.278
E	dChr17	Zt271	Titlis	NA	175.691	172.391	98.1218	129	0.0176808	73.4244	74.8298	130.475
E	dChr17	Zt299	Titlis	NA	312.94	308.8	98.6771	243	0.0176327	77.6507	78.6917	138.712
E	dChr17	Zt299	Titlis	NA	277.277	273.552	98.6568	224	0.0179362	80.7857	81.8856	137.845
E	dChr17	Zt271	Titlis	NA	346.468	341.758	98.6407	295	0.0174541	85.145	86.3183	132.228
E	dChr17	Zt271	Titlis	NA	338.031	333.751	98.734	303	0.017941	89.6368	90.7861	139.376
E	dChr17	Zt271	Titlis	NA	327.894	323.347	98.6133	309	0.0173147	94.2378	95.5629	140.479
E	dChr17	Zt271	Titlis	NA	327.197	322.136	98.4533	329	0.0183477	100.551	102.131	134.977
E	dChr17	Zt271	Titlis	NA	260.547	256.765	98.5484	268	0.0174917	102.86	104.375	115.14
E	dChr17	Zt299	Titlis	NA	387.681	382.879	98.7614	467	0.0177074	120.46	121.971	126.669
E	dChr17	Zt299	Titlis	NA	267.106	263.14	98.5151	330	0.0178435	123.547	125.409	123.385
E	dChr17	Zt299	Titlis	NA	291.224	287.065	98.5719	423	0.0169268	145.249	147.354	130.176
E	dChr17	Zt271	Titlis	NA	334.351	330.232	98.7683	502	0.0172481	150.142	152.014	125.248
E	dChr17	Zt271	Titlis	NA	281.077	276.446	98.3524	560	0.0173419	199.234	202.571	129.075
E	dChr17	Zt271	Riband	NA	262.553	258.2	98.342	41	0.0164085	15.6159	15.8792	156.688
E	dChr17	Zt299	Riband	NA	233.913	230.342	98.4736	44	0.0148831	18.8105	19.102	119.438
E	dChr17	Zt299	Riband	NA	376.333	280.867	74.6325	74	0.0153172	19.6634	26.347	123.377
E	dChr17	Zt299	Riband	NA	312.435	250.419	80.1508	68	0.0162083	21.7645	27.1544	136.374
E	dChr17	Zt299	Riband	NA	279.917	275.924	98.5735	73	0.0158212	26.0792	26.4566	132.424
E	dChr17	Zt299	Riband	NA	298.336	294.043	98.5611	81	0.0166663	27.1506	27.547	126.406
E	dChr17	Zt299	Riband	NA	338.68	333.855	98.5755	125	0.015806	36.908	37.4414	133.938
E	dChr17	Zt271	Riband	NA	309.572	305.484	98.6795	122	0.0149885	39.4092	39.9366	136.932
E	dChr17	Zt299	Riband	NA	313.492	309.257	98.6492	129	0.0152084	41.1494	41.7129	132.569
E	dChr17	Zt299	Riband	NA	285.098	281.073	98.5881	132	0.0158116	46.2999	46.963	139.067
E	dChr17	Zt299	Riband	NA	159.589	156.094	97.8098	74	0.015825	46.3691	47.4074	140.08
E	dChr17	Zt271	Riband	NA	132.04	129.584	98.1398	62	0.0164566	46.9554	47.8454	146.195
E	dChr17	Zt271	Riband	NA	270.442	265.691	98.2431	132	0.0158015	48.8089	49.6818	122.053
E	dChr17	Zt299	Riband	NA	282.411	278.176	98.5004	140	0.0161925	49.5731	50.3278	132.418
E	dChr17	Zt271	Riband	NA	306.833	301.109	98.1347	159	0.0164463	51.8198	52.8048	132.955
E	dChr17	Zt299	Riband	NA	340.654	323.781	95.0469	182	0.0157442	53.4267	56.2108	135.247
E	dChr17	Zt299	Riband	NA	191.994	188.291	98.0716	109	0.0164724	56.7727	57.889	144.476
E	dChr17	Zt271	Riband	NA	279.609	275.402	98.4951	160	0.0161674	57.2227	58.097	146.539
E	dChr17	Zt271	Riband	NA	264.933	259.738	98.0391	156	0.0167568	58.8829	60.0606	127.518
E	dChr17	Zt271	Riband	NA	251.065	244.518	97.3922	156	0.0164787	62.1352	63.7989	138.299
E	dChr17	Zt271	Riband	NA	263.588	260.095	98.675	166	0.0164587	62.9771	63.8228	140.708
E	dChr17	Zt271	Riband	NA	324.269	252.62	77.9043	220	0.0152593	67.8448	87.0874	129.709
E	dChr17	Zt299	Riband	NA	148.392	145.231	97.8697	109	0.0165257	73.4542	75.053	143.522
E	dChr17	Zt299	Riband	NA	230.024	226.239	98.3545	189	0.0171704	82.1653	83.54	148.416
E	dChr17	Zt271	Riband	NA	221.004	216.858	98.1242	182	0.0166192	82.3516	83.9259	138.716
E	dChr17	Zt271	Riband	NA	316.018	311.677	98.6266	282	0.0162807	89.2356	90.4782	139.995
E	dChr17	Zt271	Riband	NA	265.027	261.048	98.4987	251	0.0157056	94.7073	96.1508	134.992
E	dChr17	Zt299	Riband	NA	315.649	311.378	98.647	346	0.0175187	109.615	111.119	153.298
E	dChr17	Zt271	Riband	NA	284.262	279.88	98.4585	351	0.0163503	123.478	125.411	135.556
E	dChr17	Zt271	Riband	NA	118.445	115.666	97.6537	203	0.0171475	171.388	175.506	151.971
E	dChr18	Zt272	Titlis	NA	355.88	351.065	98.6471	4	0.0166622	1.12398	1.13939	155.202
E	dChr18	Zt272	Titlis	NA	409.68	404.895	98.8321	57	0.0172017	13.9133	14.0777	143.081
E	dChr18	Zt272	Titlis	NA	306.266	302.032	98.6178	70	0.0176175	22.856	23.1763	135.103
E	dChr18	Zt272	Titlis	NA	320.534	316.505	98.7429	85	0.0160189	26.5182	26.8558	135.83
E	dChr18	Zt272	Titlis	NA	414.196	408.802	98.6978	124	0.0172249	29.9375	30.3325	135.468
E	dChr18	Zt290	Titlis	NA	299.692	295.732	98.6788	103	0.0174667	34.3687	34.8288	135.38
E	dChr18	Zt272	Titlis	NA	310.657	306.521	98.6684	139	0.0174997	44.7438	45.3477	133.981
E	dChr18	Zt272	Titlis	NA	358.318	353.846	98.7518	171	0.0176726	47.7229	48.3261	139.31
E	dChr18	Zt272	Titlis	NA	315.51	311.649	98.7762	167	0.0174289	52.9301	53.5859	136.003
E	dChr18	Zt290	Titlis	NA	315.506	311.051	98.5879	194	0.01697	61.4886	62.3693	133.557
E	dChr18	Zt290	Titlis	NA	333.42	329.018	98.6796	242	0.017591	72.5811	73.5523	134.841
E	dChr18	Zt290	Titlis	NA	382.67	377.902	98.7542	281	0.0179639	73.4314	74.3578	127.877
E	dChr18	Zt290	Titlis	NA	314.143	309.255	98.444	238	0.018131	75.7617	76.9592	133.094
E	dChr18	Zt272	Titlis	NA	345.964	341.155	98.61	267	0.0177633	77.1756	78.2635	144.8
E	dChr18	Zt290	Titlis	NA	278.889	274.905	98.5716	220	0.0179716	78.8845	80.0276	127.474
E	dChr18	Zt290	Titlis	NA	386.173	381.244	98.7237	322	0.0177464	83.3823	84.4603	127.398
E	dChr18	Zt272	Titlis	NA	257.924	254.196	98.5545	224	0.0175368	86.8473	88.1211	132.907
E	dChr18	Zt272	Titlis	NA	347.086	342.261	98.61	318	0.0175589	91.6199	92.9114	123.233
E	dChr18	Zt290	Titlis	NA	368.994	364.309	98.7302	348	0.0181108	94.3104	95.5234	132.684
E	dChr18	Zt290	Titlis	NA	339.833	335.385	98.6911	322	0.0171171	94.7524	96.0091	132.237
E	dChr18	Zt272	Titlis	NA	354.91	350.464	98.7471	349	0.017559	98.3347	99.5823	129.559
E	dChr18	Zt290	Titlis	NA	320.534	315.918	98.5598	327	0.0173109	102.017	103.508	127.416
E	dChr18	Zt290	Titlis	NA	302.803	298.371	98.5362	333	0.0177297	109.972	111.606	137.404
E	dChr18	Zt290	Titlis	NA	310.82	306.569	98.6321	389	0.0180786	125.153	126.888	126.225
E	dChr18	Zt290	Titlis	NA	316.978	312.079	98.4542	405	0.0176824	127.769	129.775	141.61
E	dChr18	Zt290	Titlis	NA	354.245	349.64	98.7002	461	0.0174207	130.136	131.85	129.205
E	dChr18	Zt272	Titlis	NA	309.353	305.338	98.7023	408	0.0175294	131.888	133.622	118.135
E	dChr18	Zt290	Titlis	NA	371.054	366.147	98.6776	494	0.0178144	133.134	134.918	136.467
E	dChr18	Zt272	Titlis	NA	339.989	335.576	98.702	530	0.0178062	155.888	157.938	137.9
E	dChr18	Zt272	Titlis	NA	296.731	292.646	98.6232	512	0.017604	172.547	174.956	140.115
E	dChr18	Zt272	Riband	NA	327.792	235.3	71.7833	3	0.0181905	0.915215	1.27497	113.79
E	dChr18	Zt272	Riband	NA	334.151	329.952	98.7433	66	0.0159336	19.7515	20.0029	136.161
E	dChr18	Zt290	Riband	NA	264.845	260.585	98.3913	53	0.0160271	20.0117	20.3389	143.876
E	dChr18	Zt290	Riband	NA	403.513	398.835	98.8407	89	0.015907	22.0563	22.315	130.404
E	dChr18	Zt290	Riband	NA	102.436	99.2901	96.9293	23	0.0174255	22.4531	23.1644	133.741
E	dChr18	Zt272	Riband	NA	330.531	326.522	98.7872	86	0.0154633	26.0188	26.3382	137.997
E	dChr18	Zt272	Riband	NA	296.871	292.79	98.6254	101	0.0162935	34.0216	34.4957	145.385
E	dChr18	Zt272	Riband	NA	290.931	287.149	98.7	111	0.0164738	38.1534	38.6559	139.31
E	dChr18	Zt290	Riband	NA	225.385	218.388	96.8956	92	0.0166038	40.819	42.1268	142.063
E	dChr18	Zt290	Riband	NA	310.597	306.334	98.6277	131	0.0155328	42.1769	42.7638	133.78
E	dChr18	Zt272	Riband	NA	321.487	317.136	98.6466	145	0.0165935	45.1029	45.7217	136.468
E	dChr18	Zt290	Riband	NA	258.505	254.617	98.4961	119	0.0169864	46.0339	46.7368	144.243
E	dChr18	Zt290	Riband	NA	256.559	252.609	98.4602	123	0.016074	47.9421	48.6919	136.127
E	dChr18	Zt290	Riband	NA	235.662	230.367	97.753	113	0.016962	47.95	49.0522	144.618
E	dChr18	Zt290	Riband	NA	316.963	312.654	98.6406	161	0.0159891	50.7946	51.4946	139.066
E	dChr18	Zt290	Riband	NA	287.355	251.2	87.4182	146	0.015956	50.8082	58.1209	130.983
E	dChr18	Zt290	Riband	NA	267.136	262.998	98.4511	141	0.0170421	52.7821	53.6125	136.034
E	dChr18	Zt290	Riband	NA	314.731	303.692	96.4927	176	0.0165885	55.9208	57.9534	138.374
E	dChr18	Zt290	Riband	NA	235.385	231.803	98.478	137	0.0168116	58.2025	59.102	137.71
E	dChr18	Zt272	Riband	NA	275.068	271.044	98.5369	174	0.0162727	63.257	64.1962	136.133
E	dChr18	Zt272	Riband	NA	272.315	268.019	98.4226	174	0.0165838	63.8967	64.9207	138.373
E	dChr18	Zt272	Riband	NA	336.653	332.159	98.6651	219	0.0169303	65.0521	65.9323	134.695
E	dChr18	Zt272	Riband	NA	315.217	311.185	98.721	216	0.0164862	68.5243	69.412	136.086
E	dChr18	Zt272	Riband	NA	272.303	267.934	98.3956	196	0.0169132	71.9786	73.1523	141.166
E	dChr18	Zt272	Riband	NA	287.753	283.162	98.4046	210	0.0169551	72.9793	74.1625	137.164
E	dChr18	Zt272	Riband	NA	345.011	340.571	98.7132	265	0.0164221	76.8092	77.8105	141.115
E	dChr18	Zt290	Riband	NA	264.832	260.636	98.4155	227	0.0166568	85.7148	87.0948	146.134
E	dChr18	Zt290	Riband	NA	221.531	217.553	98.2042	198	0.0166565	89.378	91.0124	149.675
E	dChr18	Zt272	Riband	NA	309.377	305.203	98.6508	311	0.0169315	100.525	101.899	143.546
E	dChr18	Zt272	Riband	NA	273.733	269.482	98.4471	280	0.0158954	102.289	103.903	134.534
E	dChr19	Zt278	Titlis	NA	375.612	370.974	98.7652	129	0.0171225	34.3439	34.7733	137.629
E	dChr19	Zt278	Titlis	NA	247.468	244.011	98.6033	124	0.0171059	50.1075	50.8173	126.694
E	dChr19	Zt278	Titlis	NA	318.74	314.481	98.6639	164	0.0173659	51.4526	52.1494	128.014
E	dChr19	Zt278	Titlis	NA	294.243	290.364	98.682	178	0.0175329	60.4943	61.3023	135.353
E	dChr19	Zt278	Titlis	NA	320.967	316.575	98.6319	203	0.0171762	63.2465	64.1238	132.378
E	dChr19	Zt278	Titlis	NA	316.553	311.912	98.5338	233	0.0170149	73.6054	74.7006	137.18
E	dChr19	Zt278	Titlis	NA	314.712	309.949	98.4864	278	0.0175866	88.3347	89.6922	136.779
E	dChr19	Zt278	Titlis	NA	266.509	262.785	98.6027	238	0.0173341	89.3029	90.5684	128.948
E	dChr19	Zt278	Titlis	NA	323.819	319.653	98.7133	299	0.0176335	92.3354	93.539	133.948
E	dChr19	Zt278	Titlis	NA	366.374	361.814	98.7554	356	0.017636	97.1686	98.3932	130.224
E	dChr19	Zt278	Titlis	NA	314.117	310.042	98.7027	322	0.0175769	102.509	103.857	129.95
E	dChr19	Zt278	Titlis	NA	301.474	297.218	98.5881	339	0.0175492	112.447	114.058	130.686
E	dChr19	Zt278	Titlis	NA	285.928	282.205	98.6978	351	0.0178005	122.758	124.378	131.609
E	dChr19	Zt278	Titlis	NA	328.714	324.559	98.7358	416	0.0175579	126.554	128.174	121.839
E	dChr19	Zt278	Titlis	NA	304.022	300.311	98.7793	538	0.0172912	176.961	179.148	124.162
E	dChr19	Zt278	Riband	NA	321.529	317.017	98.5967	22	0.0154524	6.8423	6.93969	134.166
E	dChr19	Zt278	Riband	NA	265.91	261.858	98.4763	66	0.0165436	24.8205	25.2045	127.618
E	dChr19	Zt278	Riband	NA	346.79	342.381	98.7287	108	0.0148191	31.1428	31.5438	127.099
E	dChr19	Zt278	Riband	NA	337.235	332.733	98.6651	112	0.0159273	33.2113	33.6606	142.647
E	dChr19	Zt278	Riband	NA	340.213	335.349	98.5703	113	0.0163089	33.2145	33.6962	134.063
E	dChr19	Zt278	Riband	NA	310.308	304.182	98.026	137	0.01577	44.1497	45.0388	144.59
E	dChr19	Zt278	Riband	NA	253.582	249.699	98.4687	115	0.0166593	45.3502	46.0554	133.919
E	dChr19	Zt278	Riband	NA	290.606	286.61	98.6249	141	0.0165979	48.5193	49.1958	144.025
E	dChr19	Zt278	Riband	NA	227.18	223.633	98.4384	126	0.0170651	55.4626	56.3424	138.218
E	dChr19	Zt278	Riband	NA	178.297	175.026	98.1658	101	0.0165326	56.6472	57.7056	147.613
E	dChr19	Zt278	Riband	NA	243.098	239.13	98.3675	141	0.0162426	58.0012	58.9638	133.93
E	dChr19	Zt278	Riband	NA	287.496	225.876	78.5665	187	0.0160887	65.0443	82.7889	127.456
E	dChr19	Zt278	Riband	NA	226.396	220.191	97.2594	149	0.016082	65.8139	67.6684	141.481
E	dChr19	Zt278	Riband	NA	183.275	179.768	98.0865	142	0.0164055	77.4793	78.9908	140.601
E	dChr19	Zt278	Riband	NA	201.11	197.351	98.1308	310	0.0171131	154.145	157.081	150.457
E	dChr20	Zt279	Titlis	NA	319.649	315.629	98.7424	71	0.0173064	22.2118	22.4947	138.623
E	dChr20	Zt279	Titlis	NA	387.632	383.229	98.8642	128	0.0171654	33.021	33.4004	133.373
E	dChr20	Zt279	Titlis	NA	370.845	366.131	98.7288	136	0.0170174	36.673	37.1452	133.328
E	dChr20	Zt279	Titlis	NA	310.379	305.645	98.475	129	0.0172369	41.5621	42.2058	150.172
E	dChr20	Zt279	Titlis	NA	303.259	299.15	98.6448	138	0.0179344	45.5056	46.1308	139.261
E	dChr20	Zt279	Titlis	NA	318.65	314.422	98.6733	213	0.017088	66.8445	67.7433	145.968
E	dChr20	Zt279	Titlis	NA	294.583	290.705	98.6837	206	0.0177794	69.9294	70.8621	127.358
E	dChr20	Zt279	Titlis	NA	333.755	329.462	98.7138	352	0.0175543	105.467	106.841	115.981
E	dChr20	Zt279	Titlis	NA	303.289	299.214	98.6566	353	0.0176921	116.391	117.976	133.801
E	dChr20	Zt279	Titlis	NA	316.382	311.819	98.5578	376	0.0173653	118.844	120.583	131.154
E	dChr20	Zt279	Titlis	NA	413.706	408.457	98.7312	545	0.0176518	131.736	133.429	124.013
E	dChr20	Zt279	Titlis	NA	280.153	275.84	98.4605	414	0.0174731	147.776	150.087	121.597
E	dChr20	Zt279	Titlis	NA	348.573	344.383	98.798	582	0.0172843	166.966	168.998	126.654
E	dChr20	Zt279	Titlis	NA	375.084	370.203	98.6985	692	0.0174741	184.492	186.925	128.808
E	dChr20	Zt279	Titlis	NA	331.288	326.811	98.6487	685	0.0171936	206.769	209.601	121.294
E	dChr20	Zt279	Riband	NA	221.559	41.362	18.6686	1	0.0138665	0.451347	2.41768	89.3548
E	dChr20	Zt279	Riband	NA	316.818	228.518	72.1291	60	0.0156259	18.9383	26.2561	125.395
E	dChr20	Zt279	Riband	NA	318.165	310.098	97.4647	72	0.0159291	22.6298	23.2184	134.302
E	dChr20	Zt279	Riband	NA	242.699	182.501	75.1965	61	0.0158757	25.1341	33.4245	133.308
E	dChr20	Zt279	Riband	NA	374.849	345.62	92.2025	99	0.0161979	26.4107	28.6442	130.195
E	dChr20	Zt279	Riband	NA	339.86	322.608	94.9239	101	0.0162758	29.7181	31.3073	130.541
E	dChr20	Zt279	Riband	NA	311.935	307.619	98.6164	97	0.0165089	31.0962	31.5325	141.85
E	dChr20	Zt279	Riband	NA	344.112	339.442	98.6429	113	0.0173975	32.8382	33.29	138.895
E	dChr20	Zt279	Riband	NA	240.024	236.05	98.3444	98	0.017162	40.8293	41.5167	147.716
E	dChr20	Zt279	Riband	NA	323.803	319.521	98.6776	145	0.0162943	44.7803	45.3804	131.766
E	dChr20	Zt279	Riband	NA	366.302	330.606	90.2552	201	0.0168174	54.8728	60.7974	143.547
E	dChr20	Zt279	Riband	NA	191.235	187.733	98.1688	106	0.0169344	55.4293	56.4633	150.089
E	dChr20	Zt279	Riband	NA	233.394	229.674	98.4062	148	0.015828	63.4122	64.4392	137.173
E	dChr20	Zt279	Riband	NA	235.226	231.19	98.2842	156	0.016903	66.3193	67.477	126.413
E	dChr20	Zt279	Riband	NA	351.657	347.406	98.7911	253	0.0168403	71.9452	72.8256	153.281
E	dChr21	Zt269	Titlis	NA	329.465	324.881	98.6087	11	0.0170383	3.33875	3.38586	144.476
E	dChr21	Zt269	Titlis	NA	342.223	337.664	98.6677	18	0.0171219	5.25973	5.33075	143.231
E	dChr21	Zt269	Titlis	NA	271.75	267.497	98.4348	18	0.0166746	6.62373	6.72905	141.45
E	dChr21	Zt269	Titlis	NA	311.635	307.405	98.6426	21	0.016806	6.73866	6.83139	129.807
E	dChr21	Zt269	Titlis	NA	345.479	340.698	98.616	42	0.0161989	12.157	12.3276	131.293
E	dChr21	Zt269	Titlis	NA	371.94	367.189	98.7226	73	0.017592	19.6268	19.8808	139.823
E	dChr21	Zt269	Titlis	NA	326.26	321.889	98.6602	66	0.0173908	20.2292	20.5039	141.616
E	dChr21	Zt269	Titlis	NA	299.757	295.733	98.6574	64	0.0161031	21.3506	21.6412	153.002
E	dChr21	Zt267	Titlis	NA	299.169	295.237	98.6858	65	0.017039	21.7268	22.0162	136.294
E	dChr21	Zt269	Titlis	NA	334.041	329.437	98.6218	91	0.0174057	27.2422	27.6229	133.291
E	dChr21	Zt269	Titlis	NA	357.694	353.2	98.7435	148	0.0168738	41.3761	41.9026	132.904
E	dChr21	Zt269	Titlis	NA	315.239	310.982	98.6496	131	0.017206	41.5558	42.1247	133.613
E	dChr21	Zt269	Titlis	NA	311.415	306.93	98.5598	181	0.0172226	58.1218	58.9711	133.146
E	dChr21	Zt269	Titlis	NA	332.566	328.199	98.6871	216	0.0176686	64.9496	65.8136	142.836
E	dChr21	Zt267	Titlis	NA	323.367	318.683	98.5516	229	0.0175856	70.8174	71.8582	134.134
E	dChr21	Zt267	Titlis	NA	344.081	339.33	98.6193	254	0.017681	73.8199	74.8534	130.683
E	dChr21	Zt267	Titlis	NA	330.785	326.275	98.6365	254	0.0177602	76.787	77.8484	129.559
E	dChr21	Zt269	Titlis	NA	327.496	322.584	98.5002	256	0.0177385	78.1688	79.3591	128.474
E	dChr21	Zt267	Titlis	NA	361.413	356.667	98.6868	322	0.0172977	89.0947	90.2802	127.517
E	dChr21	Zt267	Titlis	NA	305.75	301.348	98.5603	279	0.017376	91.2511	92.5841	130.757
E	dChr21	Zt269	Titlis	NA	313.535	309.242	98.631	301	0.0173439	96.0022	97.3347	137.987
E	dChr21	Zt267	Titlis	NA	389.339	384.477	98.7514	374	0.0175753	96.0603	97.2749	127.114
E	dChr21	Zt267	Titlis	NA	339.765	335.133	98.6367	331	0.0169152	97.4203	98.7667	126.354
E	dChr21	Zt267	Titlis	NA	350.367	345.61	98.6422	353	0.0176515	100.751	102.138	127.376
E	dChr21	Zt267	Titlis	NA	312.868	308.38	98.5653	326	0.0179033	104.197	105.714	127.585
E	dChr21	Zt267	Titlis	NA	375.102	370.702	98.8269	391	0.0177024	104.238	105.476	123.686
E	dChr21	Zt267	Titlis	NA	382.796	378.157	98.7879	411	0.0173851	107.368	108.685	124.258
E	dChr21	Zt267	Titlis	NA	355.135	350.616	98.7274	421	0.0176543	118.546	120.074	128.396
E	dChr21	Zt267	Titlis	NA	354.189	349.608	98.7064	466	0.0175784	131.568	133.292	128.329
E	dChr21	Zt267	Titlis	NA	361.747	356.958	98.6762	642	0.0180511	177.472	179.853	137.97
E	dChr21	Zt269	Riband	NA	353.217	194.429	55.0451	54	0.0151173	15.2881	27.7737	122.335
E	dChr21	Zt269	Riband	NA	388.977	288.004	74.0413	61	0.0145118	15.6821	21.1803	118.871
E	dChr21	Zt269	Riband	NA	238.548	177.367	74.3527	41	0.0160921	17.1873	23.1159	118.934
E	dChr21	Zt267	Riband	NA	255.12	251.137	98.4388	49	0.0161213	19.2066	19.5112	118.558
E	dChr21	Zt269	Riband	NA	409.819	340.597	83.1091	79	0.0154972	19.2768	23.1946	124.711
E	dChr21	Zt267	Riband	NA	349.126	343.992	98.5295	75	0.0161806	21.4822	21.8028	127.202
E	dChr21	Zt269	Riband	NA	266.956	262.843	98.4595	72	0.0169107	26.9707	27.3927	149.526
E	dChr21	Zt267	Riband	NA	346.264	341.851	98.7255	95	0.0160324	27.4357	27.7899	127.974
E	dChr21	Zt267	Riband	NA	288.013	165.125	57.3324	90	0.0143685	31.2486	54.5042	119.46
E	dChr21	Zt267	Riband	NA	244.835	241.489	98.6332	79	0.0167542	32.2666	32.7138	127.182
E	dChr21	Zt269	Riband	NA	306.867	302.784	98.6697	107	0.0166883	34.8686	35.3387	132.391
E	dChr21	Zt269	Riband	NA	266.326	262.189	98.4466	93	0.0169544	34.9196	35.4707	128.205
E	dChr21	Zt269	Riband	NA	217.599	213.51	98.1205	83	0.0167498	38.1435	38.8741	148.045
E	dChr21	Zt267	Riband	NA	298.128	294.14	98.6624	114	0.0167544	38.2386	38.757	127.651
E	dChr21	Zt267	Riband	NA	208.85	189.819	90.8875	83	0.0155641	39.7414	43.7259	132.993
E	dChr21	Zt267	Riband	NA	290.947	286.743	98.555	118	0.0160917	40.5572	41.1519	143.099
E	dChr21	Zt267	Riband	NA	208.892	205.338	98.2985	90	0.0169529	43.0845	43.8302	146.982
E	dChr21	Zt269	Riband	NA	284.545	221.527	77.8532	128	0.0153133	44.9842	57.7808	134.405
E	dChr21	Zt269	Riband	NA	217.597	214.214	98.4451	98	0.0173948	45.0373	45.7486	147.511
E	dChr21	Zt267	Riband	NA	170.747	167.161	97.8995	83	0.0168845	48.6098	49.6528	145.329
E	dChr21	Zt269	Riband	NA	233.684	229.363	98.1509	124	0.0168786	53.0631	54.0628	133.019
E	dChr21	Zt267	Riband	NA	300.405	296.191	98.5971	160	0.0172996	53.2614	54.0193	150.489
E	dChr21	Zt269	Riband	NA	356.528	276.935	77.6754	194	0.0167487	54.4137	70.0527	140.885
E	dChr21	Zt267	Riband	NA	268.008	261.274	97.4873	146	0.0157875	54.4759	55.88	133.845
E	dChr21	Zt269	Riband	NA	185.119	181.69	98.1479	109	0.0165545	58.8811	59.9922	143.546
E	dChr21	Zt267	Riband	NA	293.042	196.484	67.0497	174	0.0153987	59.3771	88.5568	128.321
E	dChr21	Zt269	Riband	NA	359.046	354.388	98.7025	214	0.0168388	59.6024	60.3859	149.944
E	dChr21	Zt267	Riband	NA	313.886	298.304	95.0358	204	0.0158377	64.9917	68.3866	139.881
E	dChr21	Zt267	Riband	NA	144.369	141.047	97.6988	106	0.0164786	73.4231	75.1524	150.014
E	dChr21	Zt269	Riband	NA	280.188	271.123	96.7645	217	0.016202	77.4479	80.0376	137.164
E	H2O	H2O	Titlis	NA	347.858	0	0	0	0	0	0	0
E	H2O	H2O	Titlis	NA	462.146	0	0	0	0	0	0	0
E	H2O	H2O	Titlis	NA	376.327	72.6516	19.3054	2	0.0165504	0.531452	2.75286	153.44
E	H2O	H2O	Titlis	NA	412.706	408.507	98.9826	6	0.0162522	1.45382	1.46876	157.471
E	H2O	H2O	Titlis	NA	458.396	440.304	96.053	8	0.0151525	1.74521	1.81693	150.2
E	H2O	H2O	Titlis	NA	432.925	427.861	98.8303	10	0.015611	2.30987	2.33721	175.35
E	H2O	H2O	Riband	NA	473.381	0	0	0	0	0	0	0
E	H2O	H2O	Riband	NA	410.117	0	0	0	0	0	0	0
E	H2O	H2O	Riband	NA	370.583	0	0	0	0	0	0	0
E	H2O	H2O	Riband	NA	340.327	0	0	0	0	0	0	0
E	H2O	H2O	Riband	NA	333.761	0	0	0	0	0	0	0
E	H2O	H2O	Riband	NA	347.366	19.4377	5.59575	5	0.016282	1.4394	25.7232	90.6972
E	WT	Zt244	Titlis	NA	362.26	357.919	98.8018	127	0.0174661	35.0577	35.4829	145.608
E	WT	Zt244	Titlis	NA	361.905	357.379	98.7496	151	0.0174391	41.7237	42.2521	139.267
E	WT	Zt244	Titlis	NA	284.689	279.891	98.3146	143	0.0169914	50.2302	51.0914	126.884
E	WT	Zt244	Titlis	NA	312.682	308.41	98.6335	222	0.0174047	70.9986	71.9822	148.816
E	WT	Zt244	Titlis	NA	352.697	347.851	98.626	267	0.0171753	75.7023	76.757	136.453
E	WT	Zt244	Titlis	NA	342.356	338.065	98.7466	260	0.0170975	75.9443	76.9082	127.563
E	WT	Zt244	Titlis	NA	324.881	321.04	98.8177	257	0.0179375	79.1059	80.0524	129.55
[truncated: 239 more rows]
